# Supplementary material for: The Impact of the Lactation Period Gut Microbiota of Two Different Beef Cattle Breeds on Spring-Born Calves
Source: Animals (Basel). 2025 Jan 13;15(2):197. doi: 10.3390/ani15020197 (PMC11759137; doi:10.3390/ani15020197)
Supplement: Supplementary file 1 [file animals-15-00197-s001.zip]

Archive with 2 entries (2 files):
- animals-3379339-supplementary/Supplementary Table S1. Differences in the KEGG functional annotation of the gut microbiota between two breeds of lactating cows..xlsx
- animals-3379339-supplementary/Supplementary Table S2. Differences in the CAZy functional annotation of the gut microbiota between two breeds of lactating cows..xlsx.xlsx
