# Supplementary material for: The Impact of the Lactation Period Gut Microbiota of Two Different Beef Cattle Breeds on Spring-Born Calves
Source: Animals (Basel). 2025 Jan 13;15(2):197. doi: 10.3390/ani15020197 (PMC11759137; doi:10.3390/ani15020197)
Supplement: Supplementary file 1 [file animals-15-00197-s001.zip › animals-3379339-supplementary/Supplementary Table S1. Differences in the KEGG functional annotation of the gut microbiota between two breeds of lactating cows..xlsx]

## Sheet: stat_result
ID	pvalues	PL(Mean)	PL(Std)	PL(Sem)	SL(Mean)	SL(Std)	SL(Sem)
K03474	0.000116345	0.00029511	1.07064e-05	4.37086e-06	0.000260452	8.90706e-06	3.63629e-06
K00899	0.000197294	1.06787e-05	2.09378e-06	8.54784e-07	2.14851e-05	4.14171e-06	1.69085e-06
K06075	0.000249819	8.99856e-06	3.6237e-06	1.47937e-06	2.04875e-05	3.56853e-06	1.45685e-06
K07118	0.000346699	2.86729e-06	6.11892e-07	2.49804e-07	1.29191e-06	3.94157e-07	1.60914e-07
K13004	0.00046983	4.38979e-05	2.19707e-06	8.96949e-07	6.38783e-05	9.35798e-06	3.82038e-06
K11782	0.000615733	7.39648e-05	4.82683e-06	1.97055e-06	5.77644e-05	6.4864e-06	2.64806e-06
K00995	0.00062638	0.000851003	3.02284e-05	1.23407e-05	0.000957741	4.40155e-05	1.79693e-05
K00346	0.000633415	0.000422527	1.23667e-05	5.04869e-06	0.000359178	2.92311e-05	1.19335e-05
K03438	0.000641854	0.00107249	2.95748e-05	1.20739e-05	0.000991723	2.77238e-05	1.13182e-05
K00350	0.000675714	0.000285901	2.25843e-05	9.22001e-06	0.000232191	1.5069e-05	6.15188e-06
K08177	0.000712762	0.000232912	8.12133e-06	3.31552e-06	0.000289188	2.74835e-05	1.12201e-05
K09685	0.000842308	1.49964e-05	2.38818e-06	9.74969e-07	2.36443e-05	3.82293e-06	1.5607e-06
K03778	0.00086762	0.000183976	1.64551e-05	6.71775e-06	0.000225994	1.45903e-05	5.95647e-06
K01000	0.000934066	0.00115367	1.85408e-05	7.56926e-06	0.00108973	2.82762e-05	1.15437e-05
K01256	0.00133349	0.000190217	1.43049e-05	5.83996e-06	0.000154707	1.36386e-05	5.56795e-06
K20274	0.00137561	2.87694e-06	1.4786e-06	6.03638e-07	1.51011e-07	3.69901e-07	1.51011e-07
K02899	0.0014033	0.000693383	3.1836e-05	1.2997e-05	0.000606586	3.68174e-05	1.50306e-05
K06933	0.00163575	2.08064e-06	7.02481e-07	2.86787e-07	3.02023e-07	7.39802e-07	3.02023e-07
K15051	0.00170611	0.000181009	9.87973e-06	4.03338e-06	0.000215262	1.71251e-05	6.99127e-06
K00847	0.00171718	0.000348543	2.4072e-05	9.82737e-06	0.000394293	1.09171e-05	4.45688e-06
K03310	0.00186991	0.00155653	6.88949e-05	2.81262e-05	0.00171359	6.08254e-05	2.48319e-05
K19824	0.00198529	4.30118e-06	1.47162e-06	6.00788e-07	1.44461e-06	8.24254e-07	3.365e-07
K00008	0.00218633	8.99291e-05	5.98674e-06	2.44408e-06	0.000107389	8.57975e-06	3.50267e-06
K09014	0.00247025	0.000486933	4.88141e-05	1.99283e-05	0.0004006	1.98889e-05	8.1196e-06
K18814	0.00256818	2.33972e-05	3.7599e-06	1.53497e-06	3.08939e-05	2.65841e-06	1.08529e-06
K09994	0.00272109	1.48536e-06	3.48872e-07	1.42426e-07	4.74006e-06	1.98686e-06	8.11132e-07
K03739	0.00277303	8.79116e-06	3.12584e-06	1.27612e-06	2.94708e-06	1.85119e-06	7.55745e-07
K01277	0.00285537	0.000473156	2.77667e-05	1.13357e-05	0.000419482	1.87758e-05	7.66521e-06
K08591	0.00294853	0.000426893	3.14632e-05	1.28448e-05	0.000481234	1.31679e-05	5.37577e-06
K01267	0.0029618	0.00028295	2.39921e-05	9.79473e-06	0.000328777	1.59022e-05	6.49206e-06
K00537	0.00314948	0.000233763	1.64382e-05	6.71088e-06	0.000268377	1.45515e-05	5.94062e-06
K16899	0.0031703	0.000741112	6.14123e-05	2.50714e-05	0.000856262	3.9667e-05	1.6194e-05
K06397	0.00320628	0.000211863	2.26116e-05	9.23114e-06	0.00025027	9.24474e-06	3.77415e-06
K13288	0.0032073	1.69257e-05	5.08797e-06	2.07716e-06	7.81692e-06	2.7716e-06	1.1315e-06
K02520	0.00322537	0.000946134	3.86655e-05	1.57851e-05	0.000871728	2.73671e-05	1.11726e-05
K03770	0.00337531	0.000700692	3.01941e-05	1.23267e-05	0.000634707	2.96456e-05	1.21028e-05
K16088	0.00374629	1.4993e-05	2.08736e-06	8.52161e-07	1.01631e-05	2.35883e-06	9.62989e-07
K16201	0.0037749	1.61647e-07	3.95954e-07	1.61647e-07	2.08582e-06	1.19236e-06	4.86778e-07
K01712	0.00386149	0.000215494	2.97369e-05	1.214e-05	0.000168562	7.85818e-06	3.20809e-06
K02066	0.00401442	0.000310435	2.65853e-05	1.08534e-05	0.000266642	1.12881e-05	4.60836e-06
K07171	0.00423083	0.000431225	3.33582e-05	1.36184e-05	0.000507021	3.78087e-05	1.54353e-05
K06406	0.00428807	0.000404	2.81489e-05	1.14918e-05	0.00046303	2.7503e-05	1.1228e-05
K01163	0.00443347	0.000387115	2.82259e-05	1.15232e-05	0.000449922	3.12419e-05	1.27544e-05
K03816	0.00449755	0.000366247	2.28728e-05	9.33777e-06	0.000418314	2.64749e-05	1.08083e-05
K07568	0.00480796	0.00147333	2.90573e-05	1.18626e-05	0.00137768	5.81312e-05	2.3732e-05
K08234	0.00483811	7.34302e-05	1.26321e-05	5.15704e-06	9.83097e-05	1.12607e-05	4.59718e-06
K03041	0.00509627	2.6066e-05	5.73439e-06	2.34106e-06	1.6627e-05	3.0102e-06	1.22891e-06
K18214	0.00510317	1.16579e-05	4.76233e-06	1.94422e-06	2.75685e-05	9.82623e-06	4.01154e-06
K13730	0.00514066	5.6948e-05	1.04115e-05	4.25047e-06	7.66623e-05	8.66677e-06	3.53819e-06
K00286	0.00528227	0.000497241	3.11474e-05	1.27159e-05	0.000557592	2.76663e-05	1.12947e-05
K02867	0.00535237	0.000886941	4.58611e-05	1.87227e-05	0.000796633	4.2432e-05	1.73228e-05
K00347	0.00546058	0.000427392	5.26786e-05	2.1506e-05	0.000337675	3.32265e-05	1.35647e-05
K00241	0.00553258	0.00041423	2.30833e-05	9.42373e-06	0.000373165	1.68369e-05	6.87362e-06
K02536	0.00555448	0.00042389	3.28983e-05	1.34307e-05	0.000369979	1.80684e-05	7.3764e-06
K11600	0.00564338	9.1112e-06	2.54178e-06	1.03768e-06	4.80252e-06	1.60841e-06	6.56632e-07
K07150	0.00573722	0.000288217	3.77107e-05	1.53953e-05	0.000349574	2.05676e-05	8.3967e-06
K01759	0.0061296	0.000118947	1.18841e-05	4.85166e-06	0.000148006	1.67977e-05	6.85762e-06
K07056	0.00618951	0.00103593	2.99571e-05	1.22299e-05	0.000985323	1.97724e-05	8.07204e-06
K03769	0.00630264	8.98146e-05	1.52416e-05	6.22236e-06	0.00011601	1.07272e-05	4.37936e-06
K02913	0.00636509	0.000290178	2.29e-05	9.34887e-06	0.000249706	1.75397e-05	7.16057e-06
K02499	0.00638557	0.000223339	1.95141e-05	7.96661e-06	0.000258459	1.56978e-05	6.40862e-06
K17609	0.00639122	5.58957e-08	1.36916e-07	5.58957e-08	5.87173e-07	3.53319e-07	1.44242e-07
K06284	0.00683489	0.000140934	1.9534e-05	7.9747e-06	0.00017533	1.53128e-05	6.25143e-06
K06972	0.00707862	0.000224777	2.29617e-05	9.37409e-06	0.00028592	3.79957e-05	1.55117e-05
K06179	0.00714839	0.000472659	2.12115e-05	8.65955e-06	0.000514412	2.17333e-05	8.87259e-06
K07164	0.00726369	0.00043985	2.84899e-05	1.1631e-05	0.000378689	3.43279e-05	1.40143e-05
K00024	0.00734612	0.000209776	9.53875e-06	3.89418e-06	0.000192204	8.59916e-06	3.51059e-06
K02988	0.00751357	0.00109792	5.84627e-05	2.38673e-05	0.00100213	3.90187e-05	1.59293e-05
K06897	0.00770351	0.00018369	1.5918e-05	6.49852e-06	0.000224985	2.59427e-05	1.0591e-05
K08301	0.00777893	0.000509145	3.04559e-05	1.24336e-05	0.000462577	1.59572e-05	6.51451e-06
K15552	0.00778561	0	0	0	7.26915e-07	5.36787e-07	2.19143e-07
K00639	0.00779851	0.000378398	3.70402e-05	1.51216e-05	0.000316172	2.72163e-05	1.1111e-05
K01840	0.00779896	0.000463751	4.63585e-05	1.89258e-05	0.00039391	2.26357e-05	9.241e-06
K01515	0.00792427	0.000286351	3.10324e-05	1.26689e-05	0.00033751	2.17538e-05	8.88094e-06
K16927	0.00813814	5.884e-05	1.16346e-05	4.74979e-06	7.92182e-05	9.73186e-06	3.97301e-06
K08289	0.00821324	0.000172777	1.77773e-05	7.25754e-06	0.000143748	1.23444e-05	5.0396e-06
K01676	0.0082343	0.000221382	3.094e-05	1.26312e-05	0.000177532	1.06075e-05	4.33049e-06
K04026	0.00828638	6.91235e-05	5.45887e-06	2.22857e-06	8.42579e-05	9.89588e-06	4.03997e-06
K17320	0.00850024	0.000314602	4.17277e-05	1.70352e-05	0.000371595	9.32239e-06	3.80585e-06
K08372	0.00861026	3.20237e-06	2.50486e-06	1.02261e-06	7.59541e-06	2.15354e-06	8.79179e-07
K06979	0.0086623	2.98178e-07	4.61943e-07	1.88588e-07	1.02031e-06	2.86551e-07	1.16984e-07
K06407	0.00867234	0.000196236	2.33636e-05	9.53815e-06	0.000232633	1.43236e-05	5.84757e-06
K01273	0.00881285	0.000377359	3.57824e-05	1.46081e-05	0.000433592	2.28647e-05	9.33446e-06
K07443	0.00883716	2.84314e-05	6.15423e-06	2.51245e-06	4.00833e-05	6.29457e-06	2.56975e-06
K02429	0.0091133	0.000671262	4.05849e-05	1.65687e-05	0.000604881	2.99415e-05	1.22236e-05
K02348	0.00915874	5.12286e-05	1.07622e-05	4.39366e-06	6.66547e-05	4.66797e-06	1.90569e-06
K09861	0.00936788	6.16235e-05	1.0116e-05	4.12985e-06	8.20824e-05	1.19054e-05	4.86034e-06
K06183	0.00946347	0.000395183	3.63238e-05	1.48291e-05	0.000462347	3.63444e-05	1.48375e-05
K07076	0.00953819	5.16719e-06	2.32401e-06	9.48772e-07	1.03472e-05	3.21709e-06	1.31337e-06
K02622	0.00970562	0.000717641	6.39625e-05	2.61126e-05	0.000625861	2.97528e-05	1.21465e-05
K01119	0.0102162	0.000169244	1.25827e-05	5.13687e-06	0.00020173	2.18437e-05	8.91766e-06
K03305	0.0104069	0.000591798	5.31985e-05	2.17182e-05	0.000516533	2.45854e-05	1.0037e-05
K02503	0.0104973	0.000708606	2.34636e-05	9.57896e-06	0.000655078	3.45294e-05	1.40966e-05
K10540	0.0105152	0.000181717	2.32172e-05	9.47837e-06	0.000220148	1.89715e-05	7.74507e-06
K03486	0.010579	1.80491e-06	6.67812e-07	2.72633e-07	5.78291e-06	3.03439e-06	1.23879e-06
K10974	0.0107577	1.22535e-05	2.7681e-06	1.13007e-06	1.87384e-05	4.26071e-06	1.73943e-06
K03179	0.0107904	0.000207937	1.80096e-05	7.35239e-06	0.000172263	2.13959e-05	8.73483e-06
K03639	0.0108918	9.17892e-05	1.54894e-05	6.32352e-06	0.00012795	2.38026e-05	9.71737e-06
K08643	0.0108931	1.44246e-06	1.09035e-06	4.45134e-07	4.65326e-08	1.13981e-07	4.65326e-08
K07027	0.0108947	0.000416929	2.08426e-05	8.50894e-06	0.000381084	1.89236e-05	7.72554e-06
K06518	0.010897	0.000183932	2.52692e-05	1.03161e-05	0.00023383	2.99564e-05	1.22296e-05
K09775	0.0108971	0.000112477	1.5794e-05	6.44788e-06	0.000148939	2.38882e-05	9.75231e-06
K06378	0.0116997	0.000261925	3.15542e-05	1.2882e-05	0.000306345	1.59599e-05	6.51561e-06
K11261	0.0117596	6.34016e-05	5.45577e-06	2.22731e-06	7.41882e-05	6.64163e-06	2.71143e-06
K01207	0.0119651	0.000531309	4.17376e-05	1.70393e-05	0.00062199	5.92776e-05	2.42e-05
K00984	0.0121841	3.27643e-05	9.85581e-06	4.02362e-06	5.34938e-05	1.33953e-05	5.46861e-06
K01999	0.012196	0.000393439	2.40669e-05	9.82526e-06	0.000455668	4.37505e-05	1.78611e-05
K01525	0.0122908	6.8442e-06	2.82098e-06	1.15166e-06	2.98492e-06	1.28854e-06	5.26043e-07
K11068	0.0124355	0.000348073	2.12551e-05	8.67737e-06	0.000408165	4.34821e-05	1.77515e-05
K04088	0.012571	0.000286473	2.80658e-05	1.14578e-05	0.000339696	3.25205e-05	1.32764e-05
K06313	0.0126337	3.62863e-06	1.48457e-06	6.06072e-07	1.63297e-06	6.28803e-07	2.56708e-07
K02821	0.0127212	1.60433e-06	1.29236e-06	5.27605e-07	3.9479e-06	1.3871e-06	5.66281e-07
K07402	0.0128146	7.82769e-05	2.41413e-05	9.85564e-06	0.000128127	3.23734e-05	1.32164e-05
K01278	0.0128485	0.000963555	6.13728e-05	2.50554e-05	0.000865001	5.1128e-05	2.08729e-05
K02834	0.0129658	0.000694363	1.24618e-05	5.08749e-06	0.00064833	3.52381e-05	1.43859e-05
K02970	0.012968	0.000501952	3.93298e-05	1.60563e-05	0.000443111	2.71257e-05	1.1074e-05
K04032	0.0130237	4.69273e-05	1.14188e-05	4.66169e-06	6.32312e-05	6.71987e-06	2.74338e-06
K19049	0.013092	3.21024e-05	4.84116e-06	1.97639e-06	4.22927e-05	6.72907e-06	2.74713e-06
K19046	0.0131238	2.23583e-07	5.47663e-07	2.23583e-07	2.50111e-06	1.77083e-06	7.22938e-07
K02876	0.0132332	0.00106014	7.03947e-05	2.87385e-05	0.000959018	4.28984e-05	1.75132e-05
K16211	0.0134059	0.000250156	2.67877e-05	1.0936e-05	0.000211783	1.63046e-05	6.65631e-06
K11382	0.0135435	0	0	0	4.59612e-07	3.76363e-07	1.53649e-07
K03593	0.0137086	0.000348094	2.46287e-05	1.00546e-05	0.000305941	2.43017e-05	9.92111e-06
K08884	0.0138329	5.05924e-05	9.1162e-06	3.72167e-06	6.85734e-05	1.16404e-05	4.75216e-06
K16692	0.0140968	1.3473e-05	8.1678e-06	3.33449e-06	3.14417e-06	2.44093e-06	9.96507e-07
K03679	0.0141056	1.35192e-05	5.21902e-06	2.13065e-06	6.42735e-06	2.6513e-06	1.08239e-06
K03710	0.0141068	4.28345e-05	5.15241e-06	2.10346e-06	5.58333e-05	9.41182e-06	3.84236e-06
K09013	0.0141387	0.000630757	5.01011e-05	2.04537e-05	0.000553833	3.90561e-05	1.59446e-05
K16089	0.014167	0.000530883	4.36109e-05	1.78041e-05	0.000464473	3.3289e-05	1.35902e-05
K07258	0.01421	0.00138588	9.9654e-05	4.06836e-05	0.00152194	5.21448e-05	2.1288e-05
K19405	0.0142648	0.000144342	1.19158e-05	4.86462e-06	0.000166508	1.3938e-05	5.69015e-06
K02558	0.0143779	0.000108141	2.52021e-05	1.02887e-05	7.50881e-05	1.07178e-05	4.37553e-06
K03740	0.0144878	7.27473e-06	3.61225e-06	1.4747e-06	2.43418e-06	1.75659e-06	7.17123e-07
K03531	0.0145023	0.00156465	6.33825e-05	2.58758e-05	0.00145838	6.13294e-05	2.50376e-05
K02838	0.0146034	0.000893771	3.36932e-05	1.37552e-05	0.000837483	3.24548e-05	1.32496e-05
K07045	0.0146068	0.000490797	4.98251e-05	2.0341e-05	0.000568978	4.17111e-05	1.70285e-05
K07588	0.0148037	0.000223239	2.73581e-05	1.11689e-05	0.000186598	1.35634e-05	5.53723e-06
K16786	0.0149724	0.00101861	6.39655e-05	2.61138e-05	0.00111288	4.59239e-05	1.87483e-05
K07173	0.0151945	0.000321694	2.91826e-05	1.19137e-05	0.000361615	1.63337e-05	6.66822e-06
K01585	0.0152029	0.000142468	1.99805e-05	8.15701e-06	0.000115013	1.13948e-05	4.65191e-06
K00939	0.01534	0.000948094	1.95181e-05	7.96824e-06	0.000893259	4.16797e-05	1.70157e-05
K01803	0.015378	0.00117794	4.734e-05	1.93265e-05	0.00104751	9.87701e-05	4.03227e-05
K03404	0.0154561	1.11501e-05	1.02995e-06	4.20477e-07	1.46381e-05	2.74508e-06	1.12067e-06
K05568	0.0154859	0.000197302	4.64969e-05	1.89823e-05	0.000283547	5.56564e-05	2.27216e-05
K10953	0.0158508	0	0	0	9.28657e-07	7.84563e-07	3.20296e-07
K18475	0.016015	0.000229918	3.59417e-05	1.46731e-05	0.000275302	1.35788e-05	5.54352e-06
K03634	0.0160375	1.49379e-05	7.0644e-06	2.88403e-06	5.55889e-06	3.63004e-06	1.48196e-06
K19411	0.0160497	9.82855e-05	1.18473e-05	4.83663e-06	0.000123378	1.76437e-05	7.20302e-06
K03147	0.0161788	0.000225205	2.20716e-05	9.01071e-06	0.000189933	2.02043e-05	8.24837e-06
K07166	0.0162114	0.000348257	3.55719e-05	1.45222e-05	0.000404058	3.12619e-05	1.27626e-05
K01710	0.0162801	0.000617732	3.91022e-05	1.59634e-05	0.000563636	2.41324e-05	9.85201e-06
K11528	0.0164053	7.93562e-07	5.02523e-07	2.05154e-07	2.77387e-06	1.608e-06	6.56464e-07
K07463	0.0165559	3.10066e-05	5.18844e-06	2.11817e-06	2.18604e-05	5.81783e-06	2.37512e-06
K07277	0.0165575	0.000747147	6.59646e-05	2.69299e-05	0.000661271	3.17169e-05	1.29484e-05
K00147	0.0169245	0.000574599	4.74016e-05	1.93516e-05	0.000638311	2.69883e-05	1.10179e-05
K00042	0.0176415	7.0098e-06	2.40061e-06	9.80044e-07	1.12479e-05	2.76188e-06	1.12753e-06
K00805	0.0176991	0.000219555	3.52108e-05	1.43747e-05	0.000266346	1.98655e-05	8.11007e-06
K08311	0.0177259	2.06563e-06	2.53843e-06	1.03631e-06	5.56204e-06	1.63956e-06	6.69348e-07
K15634	0.0177886	0.000418416	2.6857e-05	1.09643e-05	0.00046106	2.52793e-05	1.03202e-05
K03308	0.0178212	0.00135925	4.89796e-05	1.99958e-05	0.00144864	5.98573e-05	2.44366e-05
K05985	0.0178921	0.000235655	3.44918e-05	1.40812e-05	0.000283143	2.23909e-05	9.14103e-06
K18012	0.0183857	7.20375e-05	2.1506e-05	8.77978e-06	4.62428e-05	6.4861e-06	2.64794e-06
K21279	0.0185748	1.68711e-05	3.36764e-06	1.37483e-06	1.21561e-05	2.36419e-06	9.65178e-07
K01144	0.0186424	0.00017177	2.30827e-05	9.42348e-06	0.000142142	1.16924e-05	4.77339e-06
K02924	0.0187027	8.15627e-06	4.01196e-06	1.63788e-06	3.2148e-06	1.59797e-06	6.52369e-07
K19124	0.018939	1.45603e-06	9.93493e-07	4.05592e-07	4.22469e-06	2.21318e-06	9.03527e-07
K01079	0.0190766	0.000104897	1.42126e-05	5.80226e-06	8.23665e-05	1.37446e-05	5.61122e-06
K16247	0.0191252	1.07765e-07	2.63969e-07	1.07765e-07	6.87847e-07	4.35572e-07	1.77821e-07
K01429	0.0194727	1.88837e-05	3.65074e-06	1.49041e-06	2.36018e-05	1.99047e-06	8.12606e-07
K06910	0.0196214	3.20442e-05	5.96949e-06	2.43703e-06	2.23326e-05	6.15277e-06	2.51186e-06
K04087	0.0196379	0.000260295	2.17545e-05	8.88124e-06	0.000291681	1.71637e-05	7.00704e-06
K03281	0.019818	0.000467204	3.39484e-05	1.38594e-05	0.000421004	2.27513e-05	9.28817e-06
K07720	0.0198957	0.00040216	5.83674e-05	2.38284e-05	0.000483584	4.23025e-05	1.72699e-05
K10190	0.0202116	5.45984e-06	1.5178e-06	6.19641e-07	8.41563e-06	2.14231e-06	8.74596e-07
K07088	0.0202885	0.000700949	0.000100932	4.12054e-05	0.000826666	4.79879e-05	1.9591e-05
K00812	0.0203883	0.000622365	1.99949e-05	8.1629e-06	0.000574704	3.7404e-05	1.52701e-05
K03093	0.0204171	3.30901e-06	2.38143e-06	9.72217e-07	6.50925e-06	1.56334e-06	6.38229e-07
K00946	0.0204298	0.000470866	2.75447e-05	1.12451e-05	0.000422442	3.31637e-05	1.3539e-05
K02030	0.0204431	0.00168069	9.11074e-05	3.71944e-05	0.00179477	4.49134e-05	1.83358e-05
K02519	0.020458	0.00267798	0.000144592	5.90293e-05	0.0024699	0.000115898	4.73151e-05
K04758	0.0205064	0.000311991	3.69641e-05	1.50905e-05	0.000371314	3.77814e-05	1.54242e-05
K13049	0.0205728	0.00048248	6.0165e-05	2.45623e-05	0.000573293	5.41842e-05	2.21206e-05
K00281	0.0206613	0.00029715	3.1325e-05	1.27884e-05	0.000258973	1.33953e-05	5.46861e-06
K01880	0.0207305	0.00149664	8.74369e-05	3.5696e-05	0.00133249	0.000117668	4.80376e-05
K06131	0.0214824	0.000619184	4.28631e-05	1.74988e-05	0.000693577	5.14212e-05	2.09926e-05
K10119	0.0215594	0.00031298	3.44718e-05	1.40731e-05	0.000384091	5.39688e-05	2.20327e-05
K03979	0.0217584	0.00109368	2.24662e-05	9.17179e-06	0.00100634	7.554e-05	3.08391e-05
K09163	0.0218318	0.000185892	2.17744e-05	8.88934e-06	0.000212686	1.05478e-05	4.30613e-06
K05838	0.0222244	6.34715e-06	4.29535e-06	1.75357e-06	1.33485e-06	1.48048e-06	6.04403e-07
K13010	0.0223559	1.18737e-05	2.75276e-06	1.12381e-06	1.69699e-05	3.71689e-06	1.51742e-06
K07219	0.0224678	4.11361e-05	7.66196e-06	3.12798e-06	5.69729e-05	1.21793e-05	4.97218e-06
K18843	0.0225776	2.67787e-06	2.3205e-06	9.47341e-07	1.09544e-07	2.68327e-07	1.09544e-07
K02471	0.02291	2.31848e-05	1.58518e-06	6.47149e-07	1.80024e-05	4.45492e-06	1.81871e-06
K00302	0.023171	6.90707e-05	9.11866e-06	3.72268e-06	5.78182e-05	4.77282e-06	1.9485e-06
K19123	0.0234718	1.35463e-06	1.22587e-06	5.0046e-07	4.57704e-06	2.68951e-06	1.09799e-06
K03928	0.0235548	1.56061e-05	5.73342e-06	2.34066e-06	2.26983e-05	3.08409e-06	1.25908e-06
K01719	0.0235584	0.000396028	2.75773e-05	1.12584e-05	0.000355987	2.43009e-05	9.92078e-06
K18220	0.0236034	0.000213836	8.38371e-05	3.42264e-05	0.000407141	0.000156478	6.38819e-05
K07776	0.0236094	9.22135e-06	4.15602e-06	1.69669e-06	4.31454e-06	1.74226e-06	7.11275e-07
K02756	0.0236893	3.35432e-05	1.09748e-05	4.48043e-06	4.97992e-05	1.01379e-05	4.13878e-06
K16153	0.0237493	0.000269392	2.38897e-05	9.75295e-06	0.000237693	1.67041e-05	6.81943e-06
K00897	0.0238132	8.27768e-05	1.1888e-05	4.85327e-06	0.000100362	1.09775e-05	4.48154e-06
K19429	0.0238712	4.85678e-06	2.67821e-06	1.09338e-06	1.5125e-06	1.51866e-06	6.1999e-07
K11901	0.0239969	0	0	0	7.48751e-07	6.90111e-07	2.81737e-07
K00975	0.0242046	0.00125343	9.46316e-05	3.86332e-05	0.00137636	6.26972e-05	2.5596e-05
K11105	0.0242906	0.000356823	2.43846e-05	9.95496e-06	0.000318086	2.62099e-05	1.07002e-05
K13017	0.0243532	5.39764e-06	4.10182e-06	1.67456e-06	8.25353e-07	1.02461e-06	4.18294e-07
K02755	0.0247554	3.35432e-05	1.09748e-05	4.48043e-06	4.9652e-05	1.01506e-05	4.14396e-06
K02474	0.0248596	0.000278858	3.7774e-05	1.54212e-05	0.00023237	2.09234e-05	8.54193e-06
K01308	0.0249659	0.000230124	3.03993e-05	1.24105e-05	0.000274374	2.77222e-05	1.13175e-05
K03781	0.0249761	0.000135772	1.44657e-05	5.90559e-06	0.000119808	3.33241e-06	1.36045e-06
K12055	0.0249863	0	0	0	7.18456e-07	6.68106e-07	2.72753e-07
K03426	0.0249886	0.000180838	2.02117e-05	8.25138e-06	0.000211987	2.07503e-05	8.47128e-06
K03771	0.0250889	0.000907733	5.47514e-05	2.23522e-05	0.000824323	5.50418e-05	2.24707e-05
K06934	0.0251605	3.76535e-05	7.62692e-06	3.11368e-06	5.69886e-05	1.63129e-05	6.6597e-06
K14127	0.0254387	3.66832e-06	1.56834e-06	6.40274e-07	1.89189e-06	5.39424e-07	2.20219e-07
K03523	0.0254404	0.000135291	2.14271e-05	8.74756e-06	0.000179688	3.54827e-05	1.44858e-05
K02621	0.0254586	0.000952313	9.7647e-05	3.98642e-05	0.000844989	2.25555e-05	9.20825e-06
K03337	0.0254841	8.62622e-05	8.38439e-06	3.42291e-06	9.72325e-05	5.88947e-06	2.40437e-06
K01284	0.0255262	0.00121646	9.55285e-05	3.89993e-05	0.00109731	5.71624e-05	2.33365e-05
K16785	0.0255403	0.000712345	6.48123e-05	2.64595e-05	0.000786702	2.50459e-05	1.02249e-05
K00880	0.0256409	1.14654e-05	3.66869e-06	1.49774e-06	1.73888e-05	4.15111e-06	1.69468e-06
K09760	0.0259954	0.000797733	6.68787e-05	2.73031e-05	0.000705587	5.47739e-05	2.23613e-05
K02505	0.0260563	0	0	0	7.97788e-07	7.48825e-07	3.05707e-07
K03880	0.0260716	0	0	0	1.19735e-06	1.12401e-06	4.58876e-07
K02379	0.0261967	2.6919e-05	5.65691e-06	2.30942e-06	3.64541e-05	6.94938e-06	2.83707e-06
K03242	0.0266398	1.04336e-05	2.18696e-06	8.92824e-07	7.9985e-06	7.02334e-07	2.86726e-07
K11783	0.0268135	3.6218e-05	6.5393e-06	2.66966e-06	2.6257e-05	6.76626e-06	2.76232e-06
K02426	0.0269263	0.000298256	3.86744e-05	1.57888e-05	0.000254582	1.44826e-05	5.91249e-06
K08722	0.0269336	0.000195578	1.30701e-05	5.33585e-06	0.000214663	1.24446e-05	5.0805e-06
K06958	0.0269625	0.000139458	2.26264e-05	9.23718e-06	0.000168085	1.48731e-05	6.07192e-06
K00882	0.0270674	0.000131786	2.76418e-05	1.12847e-05	0.000170407	2.39297e-05	9.76924e-06
K00979	0.0273504	0.000241955	2.5718e-05	1.04993e-05	0.000207393	2.035e-05	8.30786e-06
K09181	0.0273995	0.000101854	2.00804e-05	8.19777e-06	7.35833e-05	1.78051e-05	7.26891e-06
K09825	0.027434	0.000387189	2.46129e-05	1.00482e-05	0.000422138	2.22606e-05	9.08785e-06
K08744	0.0275776	0.000147711	2.21177e-05	9.02951e-06	0.000174906	1.33887e-05	5.46593e-06
K01437	0.0275974	5.18003e-06	4.07856e-06	1.66507e-06	7.74233e-07	9.56241e-07	3.90384e-07
K01897	0.0276121	0.0032342	0.000116204	4.74401e-05	0.00306403	0.000112617	4.59755e-05
K11784	0.0277083	6.29029e-05	6.92961e-06	2.829e-06	5.41782e-05	4.57413e-06	1.86738e-06
K15600	0.0278001	2.87891e-06	1.93476e-06	7.89861e-07	5.65288e-06	1.79905e-06	7.34457e-07
K01788	0.0278425	2.40271e-05	6.65026e-06	2.71496e-06	3.16399e-05	2.89462e-06	1.18172e-06
K07688	0.0283173	1.07765e-07	2.63969e-07	1.07765e-07	9.29218e-07	7.39966e-07	3.0209e-07
K03055	0.0283992	1.14123e-05	3.62156e-06	1.47849e-06	7.06283e-06	2.0522e-06	8.37806e-07
K13252	0.0284012	3.11461e-05	5.7231e-06	2.33644e-06	2.36491e-05	4.32749e-06	1.76669e-06
K03458	0.0284055	1.11315e-05	2.53661e-06	1.03557e-06	1.52347e-05	2.99791e-06	1.22389e-06
K03385	0.0284531	9.43005e-06	4.02426e-06	1.6429e-06	1.63113e-05	5.21652e-06	2.12963e-06
K09780	0.0285602	4.3069e-07	5.04747e-07	2.06062e-07	2.07419e-06	1.49183e-06	6.09039e-07
K04767	0.0285853	2.18241e-05	4.03559e-06	1.64752e-06	3.02007e-05	6.94071e-06	2.83353e-06
K05810	0.0286606	0.000364545	1.95812e-05	7.99401e-06	0.000409693	3.86175e-05	1.57655e-05
K06410	0.0287065	0.000163683	2.23373e-05	9.11918e-06	0.000196194	2.17679e-05	8.88669e-06
K06889	0.0287777	0.000962571	5.30281e-05	2.16486e-05	0.00102871	3.49202e-05	1.42561e-05
K01847	0.0290578	0.000764057	7.06793e-05	2.88547e-05	0.000677889	4.33204e-05	1.76855e-05
K00883	0.0291564	2.266e-05	9.0903e-06	3.7111e-06	3.27226e-05	3.35098e-06	1.36803e-06
K18845	0.0294938	1.49764e-07	3.66845e-07	1.49764e-07	1.08083e-06	8.20532e-07	3.34981e-07
K13012	0.0296995	8.25571e-05	1.39266e-05	5.68552e-06	0.000101751	1.22671e-05	5.00801e-06
K00001	0.0297499	9.35053e-06	3.1939e-06	1.3039e-06	1.42375e-05	3.48486e-06	1.42269e-06
K04045	0.0297655	1.28175e-05	4.88247e-06	1.99326e-06	2.22939e-05	7.75902e-06	3.16761e-06
K20490	0.0299227	1.20046e-06	1.31616e-06	5.3732e-07	3.38569e-06	1.65753e-06	6.76684e-07
K04070	0.0299298	0.000452055	1.90339e-05	7.77056e-06	0.000477034	1.49375e-05	6.09821e-06
K02013	0.0300159	0.000741076	3.1104e-05	1.26982e-05	0.000816707	6.63801e-05	2.70996e-05
K16922	0.0300968	8.5873e-06	2.51146e-06	1.0253e-06	1.18002e-05	1.84452e-06	7.53022e-07
K00567	0.03012	0.000142063	2.00089e-05	8.16861e-06	0.000167711	1.47876e-05	6.03699e-06
K01893	0.0301982	0.00122844	6.42963e-05	2.62488e-05	0.00113127	6.90013e-05	2.81697e-05
K11074	0.0302124	3.63945e-07	5.78022e-07	2.35977e-07	1.59674e-06	1.04785e-06	4.27781e-07
K03224	0.0302729	0	0	0	1.28289e-06	1.24591e-06	5.08639e-07
K04019	0.0303523	8.56536e-05	1.63262e-05	6.66515e-06	0.000113046	2.10243e-05	8.58312e-06
K05499	0.0304273	1.20395e-05	3.15187e-06	1.28675e-06	1.87376e-05	5.69911e-06	2.32665e-06
K03327	0.0306664	0.000804398	6.04773e-05	2.46898e-05	0.000723851	4.99821e-05	2.04051e-05
K01627	0.0307747	0.000221988	2.56419e-05	1.04683e-05	0.000192253	1.35214e-05	5.52009e-06
K02322	0.0308848	2.02996e-05	7.20008e-06	2.93942e-06	1.22192e-05	3.21187e-06	1.31124e-06
K03741	0.0309478	6.07147e-05	5.00845e-06	2.04469e-06	7.14373e-05	9.19071e-06	3.75209e-06
K06174	0.0311469	1.49398e-05	5.66009e-06	2.31072e-06	8.54303e-06	2.65906e-06	1.08556e-06
K00864	0.0316903	0.000446376	3.43903e-05	1.40398e-05	0.000493688	3.12083e-05	1.27407e-05
K03303	0.0316952	5.29924e-05	1.15484e-05	4.7146e-06	7.00639e-05	1.21426e-05	4.9572e-06
K01998	0.0318231	0.000331064	3.61096e-05	1.47417e-05	0.000373681	2.11976e-05	8.6539e-06
K02315	0.031976	0.000534617	5.85427e-05	2.39e-05	0.000599655	2.57939e-05	1.05303e-05
K08483	0.0325202	0.000254869	2.5456e-05	1.03924e-05	0.000321128	6.02785e-05	2.46086e-05
K14054	0.0326866	5.86118e-06	3.90326e-06	1.5935e-06	1.73402e-06	1.18997e-06	4.85805e-07
K07736	0.0331355	0.000141356	1.21473e-05	4.95911e-06	0.000183248	3.9738e-05	1.6223e-05
K11358	0.0333549	0.000323049	4.04541e-05	1.65153e-05	0.000365564	1.2142e-05	4.95694e-06
K03113	0.0333654	0.000246329	1.70822e-05	6.9738e-06	0.000224137	1.39407e-05	5.69126e-06
K11896	0.033786	0	0	0	9.68585e-07	9.65191e-07	3.94038e-07
K16787	0.0338423	0.00100639	6.22756e-05	2.54239e-05	0.00108317	4.44997e-05	1.81669e-05
K17319	0.033998	0.000328926	5.33732e-05	2.17895e-05	0.000386016	1.99343e-05	8.13813e-06
K00180	0.0340995	0.000531803	2.34658e-05	9.57988e-06	0.000499711	2.183e-05	8.91205e-06
K09116	0.034304	0.000106896	1.51099e-05	6.16858e-06	0.000135032	2.37383e-05	9.69113e-06
K13919	0.03431	7.72495e-06	2.07203e-06	8.45904e-07	1.20233e-05	3.76676e-06	1.53777e-06
K10439	0.0346435	0.000269139	3.51902e-05	1.43663e-05	0.000309633	2.02378e-05	8.26205e-06
K04093	0.0346558	9.50105e-06	3.26798e-06	1.33415e-06	5.86331e-06	1.61898e-06	6.60944e-07
K00823	0.0350097	1.35296e-05	4.28274e-06	1.74842e-06	2.30407e-05	8.54545e-06	3.48867e-06
K00692	0.0352776	2.73439e-07	4.34043e-07	1.77197e-07	1.98312e-06	1.66575e-06	6.80039e-07
K18118	0.0352956	7.90993e-06	3.75736e-06	1.53393e-06	3.33564e-06	2.66435e-06	1.08771e-06
K05820	0.0353518	4.55043e-05	6.4477e-06	2.63226e-06	5.75935e-05	1.0331e-05	4.21763e-06
K02502	0.0356656	0.000173571	2.66878e-05	1.08952e-05	0.000205879	1.87481e-05	7.65388e-06
K01843	0.0359535	9.63551e-05	1.92132e-05	7.84377e-06	7.07464e-05	1.73713e-05	7.09179e-06
K02028	0.0360141	0.00152085	5.12304e-05	2.09147e-05	0.00157548	2.07742e-05	8.48102e-06
K01595	0.0369156	1.61647e-07	3.95954e-07	1.61647e-07	1.38469e-06	1.18035e-06	4.81875e-07
K11717	0.0369424	0.000664347	5.80293e-05	2.36903e-05	0.000592557	4.444e-05	1.81426e-05
K20117	0.0369715	9.91844e-05	1.44045e-05	5.88062e-06	0.0001203	1.59642e-05	6.51737e-06
K00856	0.0370066	4.77427e-07	1.01931e-06	4.1613e-07	1.63993e-06	6.02539e-07	2.45985e-07
K18929	0.0370411	9.55411e-05	2.56067e-05	1.04539e-05	6.96208e-05	6.45306e-06	2.63445e-06
K05772	0.0371551	8.17826e-05	1.47106e-05	6.00559e-06	0.000105517	1.9214e-05	7.84409e-06
K00097	0.0372027	0.000418854	2.94814e-05	1.20357e-05	0.000386413	1.5018e-05	6.13108e-06
K09888	0.0373308	0.000151884	7.72696e-06	3.15452e-06	0.000167634	1.4098e-05	5.75548e-06
K02794	0.0374427	2.56096e-06	1.67312e-06	6.83048e-07	4.78783e-06	1.54104e-06	6.29128e-07
K07458	0.0375937	0.000161558	1.44696e-05	5.90721e-06	0.000181926	1.49783e-05	6.11487e-06
K06411	0.0380633	0.000172306	3.00466e-05	1.22665e-05	0.000204423	1.34958e-05	5.50965e-06
K03169	0.0385133	0.000750268	4.92657e-05	2.01127e-05	0.000829777	6.5274e-05	2.6648e-05
K04773	0.0386958	0.000651848	5.19302e-05	2.12004e-05	0.000586226	4.32363e-05	1.76511e-05
K01451	0.038737	6.59914e-05	1.2368e-05	5.0492e-06	9.12503e-05	2.28892e-05	9.3445e-06
K03182	0.0388213	9.77316e-05	8.46232e-06	3.45473e-06	8.44726e-05	1.07286e-05	4.37991e-06
K03366	0.0388805	1.97038e-05	3.98262e-06	1.6259e-06	1.49029e-05	2.93869e-06	1.19971e-06
K07282	0.0391771	0.00107326	7.56025e-05	3.08646e-05	0.00118112	8.18291e-05	3.34066e-05
K00385	0.0392198	6.45462e-06	3.13796e-06	1.28107e-06	1.04595e-05	2.69708e-06	1.10108e-06
K02902	0.0392444	0.00036738	3.47293e-05	1.41782e-05	0.000322023	3.14719e-05	1.28484e-05
K02117	0.039361	0.00059582	3.87299e-05	1.58114e-05	0.000538701	4.45958e-05	1.82062e-05
K02892	0.0398007	0.00108569	6.9371e-05	2.83206e-05	0.00100605	4.48045e-05	1.82914e-05
K06952	0.0398528	7.83858e-06	5.95343e-06	2.43048e-06	1.60327e-05	6.06617e-06	2.4765e-06
K07573	0.039871	8.94614e-06	4.0773e-06	1.66455e-06	4.84162e-06	1.22723e-06	5.01016e-07
K00333	0.0398751	1.22985e-05	5.96179e-06	2.43389e-06	5.8193e-06	3.10435e-06	1.26735e-06
K12685	0.0401573	8.25104e-07	4.43028e-07	1.80865e-07	1.9618e-07	4.8054e-07	1.9618e-07
K06985	0.040613	5.59279e-05	1.80631e-05	7.37425e-06	3.56236e-05	1.10219e-05	4.49966e-06
K06381	0.0406759	0.0003693	2.54001e-05	1.03695e-05	0.000412053	3.66278e-05	1.49532e-05
K02655	0.0409225	6.27298e-06	3.51728e-06	1.43592e-06	1.12376e-05	3.80788e-06	1.55456e-06
K06400	0.0409327	0.000195554	1.60137e-05	6.53758e-06	0.000221868	2.23282e-05	9.11546e-06
K02443	0.0411778	5.2208e-05	1.06035e-05	4.32888e-06	6.41272e-05	6.55214e-06	2.6749e-06
K07574	0.0412848	0.000296672	3.97176e-05	1.62146e-05	0.000338473	1.83267e-05	7.48185e-06
K02114	0.0412947	0.00031087	3.449e-05	1.40805e-05	0.000347497	1.67235e-05	6.82735e-06
K00161	0.0413987	2.71733e-05	7.34698e-06	2.99939e-06	3.79758e-05	8.60141e-06	3.51151e-06
K03274	0.0416055	6.2175e-05	1.59557e-05	6.51387e-06	4.48599e-05	8.6604e-06	3.5356e-06
K06902	0.0418433	0.000104565	8.64305e-06	3.52851e-06	0.00012552	2.02332e-05	8.26017e-06
K02371	0.0418619	0.000133895	1.20105e-05	4.90325e-06	0.000118388	1.09955e-05	4.48891e-06
K01889	0.0419027	0.00109805	6.28606e-05	2.56627e-05	0.00102636	4.14485e-05	1.69213e-05
K17214	0.0419223	7.78068e-06	1.8031e-06	7.36113e-07	1.11637e-05	3.06235e-06	1.2502e-06
K10896	0.042136	1.69263e-05	4.36925e-06	1.78374e-06	1.15494e-05	3.59093e-06	1.46599e-06
K07584	0.042177	0.000366242	3.60478e-05	1.47164e-05	0.000403922	1.64946e-05	6.73391e-06
K05571	0.0422954	3.6221e-05	1.02432e-05	4.18178e-06	5.23018e-05	1.34799e-05	5.50316e-06
K06142	0.0423305	0.00125713	6.02317e-05	2.45895e-05	0.00117346	6.43082e-05	2.62537e-05
K07161	0.0424113	6.91466e-05	1.28674e-05	5.25309e-06	8.37055e-05	8.34877e-06	3.40837e-06
K06986	0.0424464	5.56295e-06	4.74733e-06	1.93809e-06	9.45595e-07	1.06648e-06	4.35388e-07
K02029	0.0424626	0.00142296	5.17772e-05	2.1138e-05	0.00147963	2.977e-05	1.21535e-05
K03736	0.043345	0.000103859	1.16058e-05	4.73803e-06	0.000118921	1.09507e-05	4.47061e-06
K14335	0.0433671	3.93502e-06	3.23901e-06	1.32232e-06	7.64336e-07	8.91217e-07	3.63838e-07
K01218	0.0435397	0.000212212	2.79041e-05	1.13918e-05	0.000180314	1.91277e-05	7.80885e-06
K08325	0.0436584	5.66851e-05	4.84472e-06	1.97785e-06	4.75033e-05	8.45522e-06	3.45183e-06
K08303	0.0436691	0.00265585	9.73886e-05	3.97587e-05	0.0025362	8.1509e-05	3.32759e-05
K19427	0.0437244	2.11663e-05	6.10145e-06	2.49091e-06	3.18378e-05	9.54707e-06	3.89757e-06
K03497	0.0438655	0.0022701	0.000100582	4.10623e-05	0.00242531	0.000130711	5.33624e-05
K09889	0.0439064	2.04824e-06	2.21891e-06	9.05865e-07	5.60855e-06	3.06525e-06	1.25138e-06
K05973	0.0440247	4.56198e-06	1.31706e-06	5.37688e-07	2.38996e-06	1.89789e-06	7.74812e-07
K03827	0.0440324	1.34399e-05	3.83629e-06	1.56616e-06	1.99328e-05	5.74237e-06	2.34431e-06
K05799	0.0441389	8.89944e-06	3.65035e-06	1.49025e-06	1.42217e-05	4.33131e-06	1.76825e-06
K02012	0.044274	0.000158297	2.3513e-05	9.59915e-06	0.000203281	4.1746e-05	1.70427e-05
K18604	0.0442775	1.12028e-06	1.25295e-06	5.11514e-07	2.62932e-06	1.0068e-06	4.11025e-07
K16363	0.0446069	0.000429668	2.33716e-05	9.54141e-06	0.000394401	2.94983e-05	1.20426e-05
K01849	0.0447658	3.80773e-06	1.02137e-06	4.16973e-07	5.09539e-06	9.21138e-07	3.76053e-07
K03538	0.0448355	8.74209e-06	4.5793e-06	1.86949e-06	4.36155e-06	9.69741e-07	3.95895e-07
K06403	0.0451311	2.99114e-05	8.48953e-06	3.46584e-06	4.61842e-05	1.52088e-05	6.20898e-06
K14988	0.0451803	3.98021e-07	6.45812e-07	2.63652e-07	1.84199e-06	1.40465e-06	5.73446e-07
K02929	0.0453579	6.59249e-06	1.74172e-06	7.11053e-07	1.06917e-05	4.03328e-06	1.64658e-06
K10555	0.0457765	2.10662e-06	6.37619e-07	2.60307e-07	3.34704e-06	1.17011e-06	4.77694e-07
K01447	0.0461215	7.4545e-05	5.75008e-06	2.34746e-06	9.15128e-05	1.73348e-05	7.07691e-06
K20116	0.0462017	9.15221e-05	1.20888e-05	4.93523e-06	0.000109557	1.51996e-05	6.20522e-06
K02112	0.0462118	0.000769814	4.27065e-05	1.74349e-05	0.00072189	2.89797e-05	1.18309e-05
K05715	0.0462854	6.39136e-06	3.52048e-06	1.43723e-06	2.63978e-06	1.9855e-06	8.10576e-07
K01372	0.0463929	0.000368886	2.38334e-05	9.72996e-06	0.000336768	2.51137e-05	1.02526e-05
K00560	0.0465656	0.000660404	5.07278e-05	2.07095e-05	0.000604503	3.26366e-05	1.33238e-05
K21030	0.0467324	4.91436e-05	4.92175e-06	2.00929e-06	5.81691e-05	8.41415e-06	3.43506e-06
K09748	0.0467707	0.000831978	4.95779e-05	2.02401e-05	0.000783397	1.72131e-05	7.02721e-06
K05396	0.0468068	6.70961e-05	1.1323e-05	4.62259e-06	8.11883e-05	1.01802e-05	4.15603e-06
K09903	0.0468802	0.000706306	4.5888e-05	1.87337e-05	0.000661492	1.55195e-05	6.33579e-06
K03590	0.0468809	0.000722194	4.77919e-05	1.9511e-05	0.000672739	2.39507e-05	9.77785e-06
K01805	0.0470354	0.000242997	2.32312e-05	9.48408e-06	0.00020995	2.71754e-05	1.10943e-05
K00340	0.0473274	4.05921e-05	8.85381e-06	3.61455e-06	3.04277e-05	6.55139e-06	2.67459e-06
K07068	0.0474402	7.91327e-06	3.63493e-06	1.48396e-06	4.31603e-06	1.41432e-06	5.77395e-07
K00925	0.047459	0.00151786	7.47725e-05	3.05257e-05	0.0014027	0.000100026	4.08354e-05
K09811	0.04752	0.000949831	3.87536e-05	1.58211e-05	0.00090391	3.12967e-05	1.27768e-05
K14118	0.0478598	2.79476e-06	1.89331e-06	7.72941e-07	8.88593e-07	8.40685e-07	3.43208e-07
K01251	0.0479535	0.00026278	2.45272e-05	1.00132e-05	0.000226797	3.04823e-05	1.24443e-05
K03056	0.0481496	1.11659e-05	3.96044e-06	1.61684e-06	7.09465e-06	1.98823e-06	8.1169e-07
K09142	0.0483521	9.88609e-06	5.55117e-06	2.26626e-06	4.70164e-06	1.0489e-06	4.28213e-07
K00757	0.0484555	0.000419591	2.83524e-05	1.15748e-05	0.000389881	1.56657e-05	6.39548e-06
K04486	0.048621	0.000735878	9.04798e-05	3.69382e-05	0.00082042	1.80265e-05	7.35929e-06
K06379	0.0487142	0.000285426	3.31636e-05	1.3539e-05	0.000318711	1.4862e-05	6.06739e-06
K07461	0.0488698	0.000230349	1.52021e-05	6.20623e-06	0.000258791	2.71085e-05	1.1067e-05
K17318	0.048908	0.000448434	6.14888e-05	2.51027e-05	0.000512728	3.40155e-05	1.38868e-05
K17686	0.049269	0.000376004	2.68997e-05	1.09818e-05	0.000412862	3.00924e-05	1.22852e-05
K01431	0.0492899	2.47358e-07	6.059e-07	2.47358e-07	1.82494e-06	1.61804e-06	6.60562e-07
K00184	0.0493694	3.19511e-06	1.37346e-06	5.60713e-07	5.16647e-06	1.66703e-06	6.80563e-07
K14051	0.049455	0	0	0	4.5474e-07	4.9847e-07	2.03499e-07
K11062	0.0494796	6.35606e-06	3.51652e-06	1.43561e-06	1.15872e-05	4.53031e-06	1.84949e-06
K10237	0.049492	0	0	0	3.38991e-07	3.71663e-07	1.51731e-07
K06919	0.0495697	0.000308418	2.06881e-05	8.44589e-06	0.000337514	2.42993e-05	9.92017e-06
K11753	0.0498489	0.000784299	4.4792e-05	1.82863e-05	0.000839419	4.07384e-05	1.66314e-05
K18896	0.0498849	1.07765e-07	2.63969e-07	1.07765e-07	8.54041e-07	7.76259e-07	3.16906e-07
K15633	0.0500565	0.00163678	8.97677e-05	3.66475e-05	0.00150207	0.000117844	4.81098e-05
K10213	0.0503819	1.97652e-06	1.62863e-06	6.64887e-07	3.8808e-06	1.32205e-06	5.39724e-07
K01055	0.05051	0	0	0	4.54734e-07	5.01256e-07	2.04637e-07
K03040	0.0509761	0.00135023	9.11024e-05	3.71924e-05	0.00124565	7.10894e-05	2.90221e-05
K07322	0.0510048	0.000233971	3.05291e-05	1.24635e-05	0.000204763	1.04888e-05	4.28202e-06
K02528	0.0512054	0.000902024	5.40306e-05	2.20579e-05	0.00084878	2.34628e-05	9.57864e-06
K11912	0.0512084	1.62335e-06	1.48705e-06	6.07087e-07	3.31008e-06	1.1274e-06	4.60258e-07
K18678	0.0512193	1.84117e-05	6.16448e-06	2.51664e-06	1.13493e-05	4.80153e-06	1.96022e-06
K01006	0.0517244	0.00272179	0.000243336	9.93416e-05	0.00245637	0.000165766	6.76737e-05
K07497	0.0517509	0.000228788	3.99115e-05	1.62938e-05	0.00018705	2.34801e-05	9.5857e-06
K00868	0.0518059	0.000420232	5.03934e-05	2.0573e-05	0.000473089	3.00247e-05	1.22575e-05
K05807	0.0521995	0.000467794	2.67003e-05	1.09003e-05	0.00043349	2.72441e-05	1.11224e-05
K09820	0.0522864	1.98355e-06	1.46293e-06	5.97238e-07	4.29115e-06	2.10966e-06	8.61264e-07
K01634	0.0523638	7.2885e-07	8.11184e-07	3.31164e-07	0	0	0
K07080	0.0523894	0.000233904	2.32603e-05	9.49599e-06	0.000266321	2.75858e-05	1.12619e-05
K13016	0.0524869	6.54258e-05	1.30681e-05	5.33501e-06	5.02857e-05	1.06546e-05	4.3497e-06
K17488	0.0525457	1.11845e-05	2.10536e-06	8.59511e-07	8.07033e-06	2.75732e-06	1.12567e-06
K06923	0.0525915	0.000149065	2.30772e-05	9.42122e-06	0.000171563	9.79194e-06	3.99754e-06
K14260	0.0526286	0.000121499	1.75405e-05	7.16088e-06	0.000141893	1.4454e-05	5.90082e-06
K13019	0.0526907	7.29227e-05	1.71324e-05	6.99427e-06	5.59261e-05	8.09431e-06	3.30449e-06
K07284	0.0527	0.000403808	7.62558e-05	3.11313e-05	0.000490749	5.98338e-05	2.44271e-05
K07673	0.0528288	0	0	0	4.2136e-07	4.70074e-07	1.91907e-07
K08096	0.0528814	8.72916e-06	3.98932e-06	1.62863e-06	4.5617e-06	2.39011e-06	9.75757e-07
K02193	0.0532384	4.05943e-07	4.53819e-07	1.85271e-07	0	0	0
K00175	0.0532643	0.000706006	4.78186e-05	1.95218e-05	0.000645061	4.85458e-05	1.98187e-05
K11072	0.0534636	0.00111897	3.17643e-05	1.29677e-05	0.00105759	6.09116e-05	2.48671e-05
K11614	0.0535111	1.91354e-05	6.05093e-06	2.47028e-06	3.35133e-05	1.49151e-05	6.08906e-06
K20488	0.0535652	2.25339e-05	4.61861e-06	1.88554e-06	3.0646e-05	7.82201e-06	3.19332e-06
K03580	0.0536237	2.41737e-05	4.52491e-06	1.84729e-06	1.88132e-05	3.94692e-06	1.61132e-06
K06608	0.0536571	1.43001e-05	6.7416e-06	2.75225e-06	2.15332e-05	4.49597e-06	1.83547e-06
K06872	0.0538102	0.000533754	3.05649e-05	1.24781e-05	0.00058908	5.39767e-05	2.20359e-05
K03106	0.0540649	0.0014817	0.000111575	4.55501e-05	0.00135876	8.12372e-05	3.3165e-05
K01007	0.0541218	0.000108746	2.82265e-05	1.15234e-05	8.25851e-05	8.14116e-06	3.32361e-06
K01711	0.0541625	0.000149437	2.07269e-05	8.46173e-06	0.000130212	6.05372e-06	2.47142e-06
K02926	0.0544679	0.00122446	7.64909e-05	3.12273e-05	0.00111943	9.00331e-05	3.67558e-05
K06196	0.0547624	0.000120901	1.78788e-05	7.299e-06	0.000142237	1.6065e-05	6.55853e-06
K01243	0.0548741	0.000460091	2.17434e-05	8.87669e-06	0.000505426	4.62422e-05	1.88783e-05
K05566	0.0549625	7.40369e-05	1.37994e-05	5.63357e-06	9.27569e-05	1.59745e-05	6.52157e-06
K05770	0.0549628	0.000184589	2.60103e-05	1.06186e-05	0.000210294	1.27953e-05	5.22364e-06
K01884	0.0549735	3.11849e-06	6.96642e-07	2.84403e-07	2.38273e-06	4.50691e-07	1.83994e-07
K03223	0.0549736	0	0	0	5.79417e-07	6.53409e-07	2.66753e-07
K01295	0.0551353	0.000124965	1.93358e-05	7.89379e-06	0.000150707	2.16842e-05	8.85254e-06
K01533	0.0552239	0.000452876	5.47879e-05	2.2367e-05	0.000519301	5.12194e-05	2.09102e-05
K18348	0.055783	1.12351e-05	6.46158e-06	2.63793e-06	4.76781e-06	3.44452e-06	1.40622e-06
K09729	0.0558445	1.19875e-05	1.87346e-06	7.64838e-07	1.5999e-05	4.139e-06	1.68974e-06
K20448	0.055868	0	0	0	5.83375e-07	6.60779e-07	2.69762e-07
K16789	0.0560296	0.000241328	4.11411e-05	1.67958e-05	0.000281416	1.93002e-05	7.87927e-06
K01874	0.0562704	0.00206153	0.000103162	4.21155e-05	0.00190238	0.00014826	6.0527e-05
K15598	0.056396	4.01044e-06	3.04051e-06	1.24128e-06	7.29421e-06	2.15901e-06	8.81411e-07
K15661	0.0565713	1.01565e-06	9.08647e-07	3.70953e-07	1.78971e-07	2.80493e-07	1.14511e-07
K07979	0.0565739	0.00021727	2.40153e-05	9.80419e-06	0.000251589	3.07376e-05	1.25486e-05
K15429	0.0565842	8.53654e-06	2.1384e-06	8.72998e-07	6.23727e-06	1.50246e-06	6.13378e-07
K02663	0.0566597	5.3695e-06	4.07476e-06	1.66352e-06	1.47919e-06	1.72164e-06	7.02856e-07
K21157	0.056687	0	0	0	3.61522e-07	4.11129e-07	1.67843e-07
K20627	0.0567477	3.53745e-06	1.45146e-06	5.92555e-07	5.17117e-06	1.16064e-06	4.7383e-07
K14188	0.0572259	9.16273e-06	5.68181e-06	2.31959e-06	3.94775e-06	1.75287e-06	7.15607e-07
K07012	0.0573304	3.36037e-05	5.56187e-06	2.27062e-06	4.22238e-05	8.1094e-06	3.31065e-06
K00978	0.0574247	4.35733e-05	6.47653e-06	2.64403e-06	5.14055e-05	6.16083e-06	2.51515e-06
K14155	0.0575292	0.000488031	4.22543e-05	1.72503e-05	0.000527192	1.46316e-05	5.97334e-06
K00974	0.0580492	0.000616622	5.89812e-05	2.4079e-05	0.000675367	3.22967e-05	1.31851e-05
K06977	0.0580551	3.67524e-06	3.02189e-06	1.23368e-06	8.88396e-07	1.02247e-06	4.17421e-07
K02916	0.0580809	0.00062095	5.54339e-05	2.26308e-05	0.000568115	2.42059e-05	9.88203e-06
K07739	0.0581676	1.01921e-05	3.19296e-06	1.30352e-06	7.22918e-06	1.14962e-06	4.69331e-07
K02441	0.0585047	4.88891e-06	2.06953e-06	8.44882e-07	9.90371e-06	5.36777e-06	2.19138e-06
K06409	0.0587307	0.000716647	6.22547e-05	2.54154e-05	0.000775401	2.60206e-05	1.06229e-05
K15668	0.0588155	4.93821e-07	5.6734e-07	2.31615e-07	0	0	0
K13665	0.0589427	3.46675e-06	2.30668e-06	9.41697e-07	1.19261e-06	1.23032e-06	5.02276e-07
K15034	0.0592311	1.2131e-05	4.81733e-06	1.96667e-06	1.92191e-05	6.5855e-06	2.68852e-06
K07407	0.0593133	0.0014655	0.000155427	6.34528e-05	0.00162349	9.45772e-05	3.8611e-05
K01580	0.0593314	0.00024848	1.95035e-05	7.96229e-06	0.000220235	2.60339e-05	1.06283e-05
K01926	0.0594028	0.000483066	3.70453e-05	1.51237e-05	0.000538663	5.22523e-05	2.13319e-05
K00293	0.059427	4.92995e-07	5.68027e-07	2.31896e-07	0	0	0
K07560	0.0594436	0.000650646	2.50488e-05	1.02261e-05	0.000619974	2.49334e-05	1.0179e-05
K07007	0.0594441	0.00113936	6.19081e-05	2.52739e-05	0.00119893	2.96331e-05	1.20977e-05
K11085	0.0594825	0.000675661	7.14161e-05	2.91555e-05	0.000608009	3.1289e-05	1.27737e-05
K02795	0.0598293	4.51433e-06	1.01436e-06	4.14113e-07	6.30249e-06	1.79777e-06	7.33937e-07
K01667	0.0600621	0.000253554	1.57693e-05	6.43777e-06	0.000220521	3.47648e-05	1.41927e-05
K03282	0.0601359	0.000652061	2.16226e-05	8.82737e-06	0.000618445	3.22905e-05	1.31825e-05
K10189	0.0603227	5.5463e-06	3.24459e-06	1.3246e-06	8.98173e-06	2.29618e-06	9.37413e-07
K01491	0.0603672	0.000915666	5.29524e-05	2.16177e-05	0.00085588	4.4532e-05	1.81801e-05
K01875	0.0605012	0.00160599	0.000132884	5.42499e-05	0.00145408	0.000115275	4.70609e-05
K01907	0.0609545	0	0	0	6.83527e-07	7.93182e-07	3.23815e-07
K03575	0.0609634	0.000312759	2.7999e-05	1.14306e-05	0.000349925	3.28064e-05	1.33932e-05
K10004	0.0609734	1.07765e-07	2.63969e-07	1.07765e-07	9.34354e-07	9.22246e-07	3.76505e-07
K01104	0.0610457	0.000984428	6.968e-05	2.84467e-05	0.00104689	2.00825e-05	8.19863e-06
K03839	0.0610961	7.20993e-07	9.11703e-07	3.72201e-07	2.41522e-06	1.7433e-06	7.11699e-07
K07486	0.0611207	2.78394e-05	9.49993e-06	3.87833e-06	4.0898e-05	1.18208e-05	4.82584e-06
K04567	0.061194	0.00147546	0.000112433	4.59004e-05	0.00135515	8.302e-05	3.38928e-05
K02347	0.0612865	5.71569e-06	2.47814e-06	1.0117e-06	8.34583e-06	1.78958e-06	7.30594e-07
K11529	0.0613581	0.000104365	2.13092e-05	8.69945e-06	0.000129158	1.94103e-05	7.92424e-06
K05773	0.0614785	5.77069e-05	1.08899e-05	4.44578e-06	7.55665e-05	1.76919e-05	7.2227e-06
K02113	0.0616816	0.000407185	3.00147e-05	1.22534e-05	0.000437753	1.91247e-05	7.80763e-06
K06283	0.0617369	0.000204362	2.65287e-05	1.08303e-05	0.000236875	2.70183e-05	1.10302e-05
K15635	0.0618589	0.000425286	3.17425e-05	1.29588e-05	0.000462935	3.02829e-05	1.23629e-05
K12257	0.0620878	0.00123336	0.000123586	5.0454e-05	0.00111583	5.93259e-05	2.42197e-05
K01141	0.0621719	1.58287e-05	4.3238e-06	1.76518e-06	1.03289e-05	4.74278e-06	1.93623e-06
K18298	0.0623629	8.63194e-07	1.00816e-06	4.1158e-07	0	0	0
K18441	0.0626211	7.75543e-07	9.30356e-07	3.79816e-07	2.68448e-06	2.02902e-06	8.28344e-07
K07105	0.062688	7.34733e-05	1.48061e-05	6.04458e-06	9.19305e-05	1.57116e-05	6.41423e-06
K11189	0.0627127	0.000397134	5.0112e-05	2.04582e-05	0.000446029	2.75729e-05	1.12566e-05
K14128	0.0627409	6.02634e-06	1.68892e-06	6.89499e-07	4.16834e-06	1.36851e-06	5.58693e-07
K01610	0.0628926	0.0011117	5.69984e-05	2.32695e-05	0.00103777	6.51311e-05	2.65897e-05
K04518	0.0630495	0.000219288	1.14086e-05	4.65755e-06	0.000201006	1.81275e-05	7.40053e-06
K20038	0.0630964	5.21067e-05	8.7411e-06	3.56854e-06	6.83947e-05	1.69676e-05	6.92698e-06
K10679	0.0632473	0	0	0	5.47878e-07	6.42458e-07	2.62282e-07
K03802	0.0634118	2.42818e-06	2.17221e-06	8.86799e-07	6.59649e-06	4.38273e-06	1.78924e-06
K03367	0.0634511	2.64159e-05	7.61514e-06	3.10887e-06	1.81336e-05	6.04214e-06	2.46669e-06
K02939	0.063486	0.000838545	3.65726e-05	1.49307e-05	0.000804963	1.47111e-05	6.0058e-06
K07459	0.0634864	3.67127e-05	7.93827e-06	3.24078e-06	4.6911e-05	8.96144e-06	3.65849e-06
K07658	0.063674	0.000290858	4.06521e-05	1.65961e-05	0.000372157	8.64335e-05	3.52863e-05
K00145	0.0639392	0.000528853	3.29997e-05	1.34721e-05	0.000561849	2.04309e-05	8.34088e-06
K18983	0.0641031	0	0	0	4.56033e-07	5.36815e-07	2.19154e-07
K17315	0.0642681	0	0	0	6.78853e-07	7.99695e-07	3.26474e-07
K09702	0.0642979	0.000137119	1.22497e-05	5.00091e-06	0.000157598	2.0786e-05	8.48587e-06
K01733	0.0643635	0.000932718	4.88711e-05	1.99515e-05	0.000978241	2.21346e-05	9.0364e-06
K01738	0.0643902	0.000565847	4.64995e-05	1.89833e-05	0.000624505	5.11633e-05	2.08873e-05
K01766	0.0647231	0	0	0	3.82211e-07	4.5116e-07	1.84185e-07
K09963	0.0649646	2.52029e-05	3.32092e-06	1.35576e-06	3.31641e-05	8.80177e-06	3.59331e-06
K03707	0.0651438	2.42059e-05	5.71321e-06	2.33241e-06	3.13211e-05	6.17764e-06	2.52201e-06
K03977	0.0651516	0.00108156	5.08427e-05	2.07565e-05	0.000993552	9.08215e-05	3.70777e-05
K07446	0.0654636	1.85548e-05	6.94245e-06	2.83424e-06	1.2261e-05	2.71245e-06	1.10735e-06
K18901	0.0654641	3.54264e-07	4.6851e-07	1.91268e-07	1.41506e-06	1.16564e-06	4.7587e-07
K07094	0.0655767	9.46317e-05	1.65787e-05	6.76821e-06	7.74216e-05	1.18727e-05	4.847e-06
K06936	0.0658274	9.01707e-06	2.98245e-06	1.21758e-06	6.05998e-06	1.84613e-06	7.5368e-07
K01649	0.06596	0.000804917	6.55488e-05	2.67602e-05	0.000863052	2.15406e-05	8.79391e-06
K00817	0.0659719	0.000565665	4.55303e-05	1.85876e-05	0.000608878	2.36137e-05	9.64024e-06
K07728	0.0661256	8.99359e-06	3.35768e-06	1.37077e-06	5.9464e-06	1.35074e-06	5.51438e-07
K05813	0.0661294	3.75281e-05	1.13927e-05	4.65105e-06	4.8587e-05	6.53713e-06	2.66877e-06
K06206	0.0661582	0.000206954	2.28217e-05	9.31693e-06	0.000233026	2.09379e-05	8.54785e-06
K10726	0.0662841	1.87752e-05	6.25059e-06	2.55179e-06	1.27147e-05	3.5799e-06	1.46149e-06
K00761	0.066337	0.000835998	2.30407e-05	9.40633e-06	0.000809016	2.23164e-05	9.11063e-06
K06168	0.0665331	0.00132537	7.8992e-05	3.22484e-05	0.00124441	5.51432e-05	2.25121e-05
K11690	0.0665469	3.59078e-05	9.09219e-06	3.71187e-06	4.44117e-05	4.44109e-06	1.81307e-06
K07300	0.0666203	6.4133e-07	1.01594e-06	4.14756e-07	2.97456e-06	2.5847e-06	1.0552e-06
K03978	0.0672049	0.000696942	2.85339e-05	1.16489e-05	0.000659896	3.37646e-05	1.37843e-05
K07335	0.067499	0.000852446	5.83125e-05	2.3806e-05	0.000934206	7.8376e-05	3.19968e-05
K06940	0.0675094	0.000105118	2.42765e-05	9.91082e-06	0.000137299	2.98214e-05	1.21745e-05
K07557	0.0677703	8.32407e-06	3.30033e-06	1.34735e-06	5.43445e-06	1.02768e-06	4.19548e-07
K01226	0.0677774	7.90934e-06	2.65571e-06	1.08419e-06	1.28079e-05	5.22368e-06	2.13256e-06
K10978	0.0679051	4.58856e-06	2.01338e-06	8.21957e-07	2.59537e-06	1.27976e-06	5.22461e-07
K08384	0.0681339	0.000879762	5.47741e-05	2.23614e-05	0.000947049	5.91506e-05	2.41481e-05
K18478	0.0681852	8.58702e-06	2.58879e-06	1.05687e-06	5.84129e-06	2.03096e-06	8.29134e-07
K05579	0.0682529	0	0	0	6.76789e-07	8.11271e-07	3.312e-07
K13921	0.0683217	2.51276e-05	4.49963e-06	1.83697e-06	3.00842e-05	3.88273e-06	1.58512e-06
K01613	0.068796	0.000453664	2.95774e-05	1.20749e-05	0.000418832	2.96083e-05	1.20875e-05
K06333	0.0688272	0.000186095	2.45554e-05	1.00247e-05	0.000212719	2.05078e-05	8.37228e-06
K07109	0.0691501	5.78924e-05	7.63997e-06	3.119e-06	4.93543e-05	6.86916e-06	2.80432e-06
K00633	0.069189	2.60365e-05	8.12701e-06	3.31784e-06	3.47563e-05	6.63946e-06	2.71055e-06
K02437	0.0692769	0.000203679	2.75763e-05	1.1258e-05	0.000177604	1.50033e-05	6.12508e-06
K00949	0.0693757	0.000486974	4.40107e-05	1.79673e-05	0.000536969	4.10996e-05	1.67788e-05
K02946	0.0698	0.00074979	8.33695e-05	3.40355e-05	0.000671561	4.42682e-05	1.80724e-05
K12268	0.0701885	1.09978e-07	1.71659e-07	7.00793e-08	1.42938e-06	1.58536e-06	6.4722e-07
K10844	0.0701941	3.43656e-06	1.71662e-06	7.00809e-07	5.81397e-06	2.30427e-06	9.40713e-07
K03232	0.070361	9.94691e-06	3.23882e-06	1.32224e-06	6.45864e-06	2.70368e-06	1.10377e-06
K16306	0.0707675	9.71743e-06	2.31276e-06	9.44182e-07	7.19823e-06	1.99162e-06	8.13076e-07
K01560	0.071214	0.000246803	2.45762e-05	1.00332e-05	0.000269471	1.23722e-05	5.05094e-06
K02071	0.0714275	0.000152843	2.0711e-05	8.45522e-06	0.000178298	2.29659e-05	9.37579e-06
K08838	0.0716195	1.19291e-06	1.30489e-06	5.32721e-07	1.00674e-07	2.46601e-07	1.00674e-07
K02863	0.0719053	0.00125233	8.84395e-05	3.61053e-05	0.00116872	5.03704e-05	2.05636e-05
K09681	0.0720684	4.09589e-06	1.43906e-06	5.87494e-07	6.6194e-06	2.71628e-06	1.10892e-06
K07397	0.0721497	5.02263e-05	7.9698e-06	3.25366e-06	4.22656e-05	5.52979e-06	2.25753e-06
K09388	0.0721573	9.89431e-08	2.4236e-07	9.89431e-08	9.17273e-07	9.67286e-07	3.94893e-07
K05832	0.0722375	0.000229003	3.85311e-05	1.57303e-05	0.000276113	4.25805e-05	1.73834e-05
K12995	0.0722861	2.39521e-05	3.26174e-06	1.3316e-06	2.93747e-05	5.75075e-06	2.34773e-06
K15652	0.0723937	6.98838e-06	4.02276e-06	1.64229e-06	1.25263e-05	5.42642e-06	2.21533e-06
K02952	0.0724545	0.000925144	8.54067e-05	3.48671e-05	0.000835437	6.84429e-05	2.79417e-05
K15532	0.0725133	0.000135122	1.86791e-05	7.6257e-06	0.000154253	1.40064e-05	5.71808e-06
K03701	0.0725977	0.00327222	0.000191954	7.83647e-05	0.00308845	0.000116111	4.74023e-05
K09913	0.0727456	0	0	0	5.8694e-07	7.1696e-07	2.92698e-07
K07114	0.0727783	0.00110536	9.28436e-05	3.79033e-05	0.000999029	9.08528e-05	3.70905e-05
K03609	0.0732322	0.000311379	3.47095e-05	1.41701e-05	0.000342771	1.64788e-05	6.72746e-06
K19701	0.0734252	3.08829e-05	8.00082e-06	3.26632e-06	4.06983e-05	8.97463e-06	3.66388e-06
K06390	0.0736201	0.000206649	3.27267e-05	1.33606e-05	0.00023551	1.34463e-05	5.48944e-06
K19540	0.0737966	1.51499e-06	5.59103e-07	2.28253e-07	2.90811e-06	1.61502e-06	6.59328e-07
K00459	0.073896	1.07327e-06	8.65357e-07	3.53281e-07	2.15908e-06	1.01341e-06	4.13721e-07
K00602	0.0741641	0.00113686	7.96129e-05	3.25018e-05	0.00106686	3.25344e-05	1.32821e-05
K16122	0.074443	6.71072e-07	8.25428e-07	3.3698e-07	0	0	0
K06396	0.0745062	0.000111964	2.16621e-05	8.84354e-06	0.000137832	2.33154e-05	9.51848e-06
K11004	0.0747294	1.10487e-06	6.81577e-07	2.78253e-07	4.35302e-06	3.9414e-06	1.60907e-06
K09121	0.074877	5.63286e-05	1.03062e-05	4.20751e-06	7.31575e-05	1.79937e-05	7.34588e-06
K00337	0.0749288	5.47405e-05	1.29866e-05	5.30174e-06	4.25108e-05	7.65003e-06	3.12311e-06
K11890	0.0749659	6.1128e-07	7.53475e-07	3.07605e-07	0	0	0
K02793	0.0750153	1.71383e-06	1.81224e-06	7.39844e-07	3.58608e-06	1.42958e-06	5.83622e-07
K00782	0.0750295	5.78604e-05	1.59968e-05	6.53065e-06	4.374e-05	6.86979e-06	2.80458e-06
K11176	0.0752015	6.12555e-06	1.89943e-06	7.75439e-07	3.37758e-06	2.80839e-06	1.14652e-06
K06404	0.0752376	2.24851e-05	9.98853e-06	4.0778e-06	3.52002e-05	1.20999e-05	4.93975e-06
K03074	0.0759838	0.000154737	1.34916e-05	5.50794e-06	0.000182688	3.18549e-05	1.30047e-05
K13694	0.0760156	4.80808e-05	7.64343e-06	3.12042e-06	3.76073e-05	1.04715e-05	4.27496e-06
K11127	0.0760452	8.63314e-06	4.23383e-06	1.72845e-06	1.26302e-05	2.5611e-06	1.04557e-06
K11720	0.0763401	0.000468621	4.31521e-05	1.76168e-05	0.000426223	2.99885e-05	1.22427e-05
K02004	0.0765419	0.00349101	5.76959e-05	2.35543e-05	0.00363836	0.000173431	7.0803e-05
K21012	0.076562	2.74602e-05	4.66597e-06	1.90487e-06	3.48498e-05	7.8907e-06	3.22136e-06
K03752	0.0766077	2.91523e-05	3.6315e-06	1.48255e-06	3.76624e-05	9.91483e-06	4.04771e-06
K13926	0.0767431	0	0	0	8.25353e-07	1.02461e-06	4.18294e-07
K11689	0.0767973	0	0	0	4.85497e-07	6.02834e-07	2.46106e-07
K03624	0.0768594	0.000955058	4.44254e-05	1.81366e-05	0.000909852	3.4333e-05	1.40164e-05
K20530	0.076962	1.42125e-05	5.92714e-06	2.41975e-06	3.4802e-05	2.48863e-05	1.01598e-05
K00563	0.0770967	0.000167518	2.85416e-05	1.16521e-05	0.00019385	1.60314e-05	6.54479e-06
K01439	0.0771393	0.000264371	2.62439e-05	1.0714e-05	0.000296129	2.95042e-05	1.20451e-05
K02077	0.0772885	4.46808e-06	2.71432e-06	1.10812e-06	7.79491e-06	3.12459e-06	1.27561e-06
K09490	0.0773129	7.72106e-07	9.60674e-07	3.92193e-07	0	0	0
K10117	0.0773477	0.000402883	4.25706e-05	1.73794e-05	0.000469224	7.07318e-05	2.88761e-05
K20487	0.0775507	1.1203e-06	1.44444e-06	5.89689e-07	2.88643e-06	1.65877e-06	6.77191e-07
K07667	0.0776125	0.000104119	2.5189e-05	1.02834e-05	0.00012619	1.10191e-05	4.49854e-06
K17759	0.0776491	0.00040185	3.74353e-05	1.52829e-05	0.000439394	2.80447e-05	1.14492e-05
K03316	0.0779379	1.93574e-06	9.19931e-07	3.7556e-07	9.27602e-07	8.57259e-07	3.49974e-07
K01808	0.0779488	0.000712677	1.46977e-05	6.0003e-06	0.000685975	2.9888e-05	1.22017e-05
K03480	0.0780209	5.2477e-06	2.08832e-06	8.52551e-07	9.27207e-06	4.56637e-06	1.86421e-06
K00341	0.0782066	0.000140988	1.43533e-05	5.8597e-06	0.000121724	1.93017e-05	7.87991e-06
K03079	0.0783802	5.18929e-06	2.71365e-06	1.10784e-06	8.46302e-06	3.06064e-06	1.2495e-06
K06438	0.0784277	0.000242532	3.55009e-05	1.44932e-05	0.000276868	2.41025e-05	9.83981e-06
K03525	0.0784881	0.000741234	3.05469e-05	1.24707e-05	0.0007781	3.45033e-05	1.40859e-05
K07392	0.0785414	8.027e-06	4.7812e-06	1.95192e-06	3.88644e-06	1.98464e-06	8.10226e-07
K11900	0.0787748	0	0	0	5.30904e-07	6.64371e-07	2.71228e-07
K03969	0.0789138	7.46736e-06	3.36463e-06	1.37361e-06	1.2765e-05	5.71635e-06	2.33369e-06
K17758	0.0791918	0.000402166	3.72957e-05	1.52259e-05	0.000439394	2.80447e-05	1.14492e-05
K07646	0.079296	0.000138716	2.90213e-05	1.18479e-05	0.000170283	2.69178e-05	1.09892e-05
K09810	0.0796123	0.000447827	2.85198e-05	1.16432e-05	0.000405325	4.50998e-05	1.84119e-05
K01814	0.0797469	0.000443656	3.26092e-05	1.33126e-05	0.000476383	2.50335e-05	1.02199e-05
K01989	0.079853	0.000270328	3.80682e-05	1.55413e-05	0.000320275	4.99047e-05	2.03735e-05
K01866	0.0799801	0.00122488	7.45952e-05	3.04533e-05	0.0011385	7.89335e-05	3.22245e-05
K02334	0.0801848	0.000328039	1.79987e-05	7.34792e-06	0.000352288	2.46368e-05	1.00579e-05
K07503	0.08024	6.34737e-06	3.04964e-06	1.24501e-06	3.61889e-06	1.57843e-06	6.44389e-07
K03883	0.0802502	0	0	0	2.62407e-06	3.30263e-06	1.34829e-06
K03924	0.0802535	0.000753428	5.45153e-05	2.22558e-05	0.000692762	5.34608e-05	2.18253e-05
K09979	0.0806115	4.94949e-05	8.87702e-06	3.62403e-06	4.06649e-05	6.71196e-06	2.74015e-06
K02921	0.08084	1.13009e-05	3.93171e-06	1.60511e-06	7.68399e-06	2.315e-06	9.45095e-07
K01361	0.0816228	0.000391841	0.000101245	4.13332e-05	0.000532821	0.000146857	5.99541e-05
K06373	0.0817998	0.000173862	2.94798e-05	1.20351e-05	0.000202103	2.02352e-05	8.26099e-06
K07506	0.0818094	6.24336e-05	7.12728e-06	2.9097e-06	7.38342e-05	1.25525e-05	5.12454e-06
K00773	0.0819055	0.000964754	9.60129e-05	3.91971e-05	0.000878524	5.20636e-05	2.12549e-05
K03297	0.0819697	6.90121e-06	4.8214e-06	1.96833e-06	2.74091e-06	2.12963e-06	8.69419e-07
K04795	0.0820967	1.04051e-05	3.52938e-06	1.44086e-06	7.22791e-06	1.93953e-06	7.91811e-07
K10977	0.0821482	6.32646e-06	4.00902e-06	1.63668e-06	2.77514e-06	2.04903e-06	8.36512e-07
K11928	0.0822622	0.000538417	2.93679e-05	1.19894e-05	0.000573935	3.41602e-05	1.39458e-05
K00821	0.0824601	0.000589317	3.93351e-05	1.60585e-05	0.000624615	2.14499e-05	8.75687e-06
K02039	0.0826187	0.00017987	1.8132e-05	7.40235e-06	0.000231658	6.32246e-05	2.58113e-05
K03826	0.083146	8.60996e-05	1.05038e-05	4.28815e-06	0.0001039	2.00705e-05	8.19374e-06
K13043	0.083191	0.000135264	1.28673e-05	5.25304e-06	0.000122971	8.9026e-06	3.63447e-06
K20903	0.0835341	1.85334e-05	4.40259e-06	1.79735e-06	1.34387e-05	4.77242e-06	1.94833e-06
K02170	0.0835456	2.48257e-07	3.95486e-07	1.61456e-07	1.45595e-06	1.48754e-06	6.07287e-07
K02813	0.08375	1.61647e-07	3.95954e-07	1.61647e-07	6.49166e-07	4.79468e-07	1.95742e-07
K00375	0.0838612	0.000472849	4.94465e-05	2.01864e-05	0.000537684	6.63299e-05	2.70791e-05
K12541	0.0839801	8.09725e-07	1.28179e-06	5.23288e-07	2.78246e-06	2.16779e-06	8.84995e-07
K02875	0.0844449	6.03872e-06	2.01842e-06	8.24015e-07	3.48784e-06	2.5627e-06	1.04622e-06
K17624	0.0845679	4.12185e-05	1.40616e-05	5.74062e-06	7.9311e-05	4.66633e-05	1.90502e-05
K02057	0.0846748	0.00118018	0.000123601	5.04598e-05	0.00131939	0.00012834	5.23944e-05
K06320	0.0847142	1.39671e-05	3.01119e-06	1.22931e-06	1.97977e-05	6.82945e-06	2.78811e-06
K05544	0.0849114	0	0	0	4.39958e-07	5.6361e-07	2.30093e-07
K18825	0.0849576	7.38182e-07	6.921e-07	2.82549e-07	1.73434e-06	1.07241e-06	4.37808e-07
K06962	0.0850029	1.33473e-05	4.2031e-06	1.71591e-06	1.74355e-05	3.12743e-06	1.27677e-06
K18540	0.0851813	0	0	0	3.15128e-07	4.04102e-07	1.64974e-07
K13695	0.085202	3.7586e-06	3.60268e-06	1.47079e-06	8.52066e-07	9.56376e-07	3.90439e-07
K07699	0.0855781	0.000642764	5.16353e-05	2.108e-05	0.000710511	7.00237e-05	2.85871e-05
K16924	0.0856471	4.30487e-05	4.96786e-06	2.02812e-06	5.24335e-05	1.09842e-05	4.48429e-06
K04565	0.0857733	2.01352e-05	3.26457e-06	1.33275e-06	2.48777e-05	5.14693e-06	2.10122e-06
K07742	0.0858672	0.000331259	3.43418e-05	1.402e-05	0.000364533	2.55051e-05	1.04124e-05
K03823	0.0860826	0.000132624	3.12057e-05	1.27397e-05	0.000167389	3.20456e-05	1.30825e-05
K16906	0.0867556	5.23572e-06	3.84179e-06	1.56841e-06	9.28071e-06	3.53011e-06	1.44116e-06
K16328	0.086814	0.000145118	3.12714e-05	1.27665e-05	0.000173926	2.00842e-05	8.19935e-06
K00231	0.0868976	6.83019e-06	3.0699e-06	1.25328e-06	3.60632e-06	2.80803e-06	1.14637e-06
K10755	0.0869374	5.62738e-07	7.26326e-07	2.96521e-07	0	0	0
K00672	0.0869418	1.65825e-05	3.38137e-06	1.38044e-06	1.23831e-05	4.23623e-06	1.72943e-06
K01466	0.0875515	5.39684e-06	2.08144e-06	8.49746e-07	7.95684e-06	2.57576e-06	1.05155e-06
K01611	0.0878313	1.45441e-05	4.43745e-06	1.81158e-06	1.9857e-05	5.25759e-06	2.1464e-06
K03553	0.0879544	0.0013186	7.55015e-05	3.08233e-05	0.00123204	8.29314e-05	3.38566e-05
K12196	0.0879929	7.85688e-07	9.04378e-07	3.69211e-07	2.40997e-06	1.90036e-06	7.75819e-07
K00986	0.0883539	2.38029e-05	4.00231e-06	1.63394e-06	3.07789e-05	8.11768e-06	3.31403e-06
K00131	0.0883947	9.70836e-07	1.55909e-06	6.36496e-07	2.72494e-06	1.6583e-06	6.76997e-07
K03878	0.0887425	2.59753e-07	6.36262e-07	2.59753e-07	2.27854e-06	2.54454e-06	1.03881e-06
K21306	0.0888884	1.3991e-05	6.24496e-06	2.54949e-06	8.05411e-06	4.53445e-06	1.85118e-06
K13542	0.0889083	2.28634e-05	5.56896e-06	2.27352e-06	2.99669e-05	7.36668e-06	3.00744e-06
K09773	0.0889293	6.02692e-06	2.16916e-06	8.85558e-07	7.97476e-06	1.30688e-06	5.33533e-07
K18650	0.0890015	1.03981e-06	1.07444e-06	4.38639e-07	2.4298e-06	1.45366e-06	5.93454e-07
K02871	0.0890275	0.000934771	8.87962e-05	3.62509e-05	0.000861331	3.51905e-05	1.43665e-05
K11481	0.0890514	4.94715e-08	1.2118e-07	4.94715e-08	4.81627e-07	5.48885e-07	2.24082e-07
K06317	0.0891981	1.89142e-05	2.2227e-06	9.07411e-07	2.44779e-05	6.89102e-06	2.81325e-06
K07180	0.0892782	2.02954e-06	1.51635e-06	6.19048e-07	4.35071e-06	2.61358e-06	1.06699e-06
K02040	0.0894337	0.000564144	5.28132e-05	2.15609e-05	0.000643517	8.8875e-05	3.6283e-05
K08600	0.089595	0.000439502	3.38367e-05	1.38138e-05	0.000505733	7.94075e-05	3.2418e-05
K18672	0.0896054	0.000407371	4.73732e-05	1.934e-05	0.000454548	3.91945e-05	1.60011e-05
K06946	0.0897148	1.03045e-05	5.38099e-06	2.19678e-06	1.67013e-05	6.37233e-06	2.60149e-06
K06182	0.0897941	3.96724e-05	9.67158e-06	3.9484e-06	5.37539e-05	1.56119e-05	6.37355e-06
K12573	0.0898776	0.00117074	0.000150714	6.15287e-05	0.0010495	4.79608e-05	1.95799e-05
K10188	0.08992	6.99968e-06	2.39116e-06	9.76186e-07	9.70671e-06	2.59962e-06	1.06129e-06
K06393	0.0900267	0.000104698	1.86354e-05	7.60788e-06	0.000124251	1.74377e-05	7.1189e-06
K00065	0.0901857	2.10828e-05	2.50729e-06	1.0236e-06	2.45083e-05	3.70521e-06	1.51264e-06
K02907	0.0902178	0.000713372	2.39211e-05	9.76574e-06	0.000685026	2.82594e-05	1.15368e-05
K01224	0.090385	0.000346491	3.47295e-05	1.41783e-05	0.000315566	2.0676e-05	8.44096e-06
K09952	0.0904912	0.000405047	4.42289e-05	1.80564e-05	0.000362354	3.40532e-05	1.39021e-05
K07457	0.0905087	7.39369e-07	9.4443e-07	3.85562e-07	2.2899e-06	1.79398e-06	7.3239e-07
K15527	0.0907671	0.000115327	9.68491e-06	3.95385e-06	0.000100309	1.71032e-05	6.98233e-06
K02065	0.0908982	0.000311943	2.10433e-05	8.59088e-06	0.000287256	2.45359e-05	1.00167e-05
K03980	0.0911436	0.000137877	1.64984e-05	6.73545e-06	0.000160747	2.50221e-05	1.02152e-05
K07391	0.0913281	0.00112072	3.54754e-05	1.44828e-05	0.0011573	3.22979e-05	1.31856e-05
K06023	0.0914874	0.000527141	3.11246e-05	1.27066e-05	0.000555732	2.09434e-05	8.5501e-06
K01758	0.0915324	1.83301e-06	1.55517e-06	6.34897e-07	3.17868e-06	8.36725e-07	3.41592e-07
K08675	0.091561	9.11133e-07	1.0397e-06	4.24455e-07	9.80898e-08	2.4027e-07	9.80898e-08
K03602	0.091745	0.000410283	2.08907e-05	8.52858e-06	0.000432013	1.94435e-05	7.93777e-06
K02428	0.0918282	0.00111571	4.90008e-05	2.00045e-05	0.0010646	4.59049e-05	1.87406e-05
K07239	0.0919994	1.09777e-05	5.45285e-06	2.22611e-06	1.84523e-05	8.17367e-06	3.33689e-06
K06391	0.0920931	3.33777e-05	7.31499e-06	2.98633e-06	4.22922e-05	9.15977e-06	3.73946e-06
K02346	0.0924548	0.000651131	3.51371e-05	1.43447e-05	0.000687294	3.21314e-05	1.31176e-05
K02968	0.0924793	0.000749967	5.32859e-05	2.17539e-05	0.000699631	3.94178e-05	1.60922e-05
K10907	0.0926718	0.000398854	3.89404e-05	1.58974e-05	0.000433812	2.46049e-05	1.00449e-05
K07120	0.0927378	8.42034e-06	1.91782e-06	7.82946e-07	1.15121e-05	3.59532e-06	1.46778e-06
K00400	0.0929962	2.32589e-05	8.35036e-06	3.40902e-06	1.6314e-05	3.7687e-06	1.53856e-06
K13875	0.0931312	6.2774e-07	8.28492e-07	3.3823e-07	0	0	0
K09939	0.0932227	3.33021e-05	8.49792e-06	3.46926e-06	2.53166e-05	6.23965e-06	2.54733e-06
K09779	0.0932606	0.00021911	2.03605e-05	8.31215e-06	0.000241006	2.0525e-05	8.3793e-06
K01048	0.0935678	3.41872e-05	1.21945e-05	4.97836e-06	4.49884e-05	7.42564e-06	3.0315e-06
K20532	0.0937719	1.29447e-05	7.0084e-06	2.86117e-06	3.33779e-05	2.61043e-05	1.0657e-05
K13531	0.0939999	1.47683e-05	3.40721e-06	1.39099e-06	1.99469e-05	5.94899e-06	2.42867e-06
K18285	0.0940074	8.98294e-05	6.37884e-06	2.60415e-06	7.98448e-05	1.15774e-05	4.72644e-06
K16950	0.0940957	9.70083e-06	4.54269e-06	1.85454e-06	1.51529e-05	5.61196e-06	2.29107e-06
K03077	0.0943075	3.17454e-05	8.91065e-06	3.63776e-06	2.45321e-05	3.46213e-06	1.41341e-06
K01991	0.0943128	0.000434112	3.46468e-05	1.41445e-05	0.000397852	3.32998e-05	1.35946e-05
K06610	0.0943894	5.01649e-06	1.06289e-06	4.33924e-07	9.75774e-06	6.19469e-06	2.52897e-06
K00951	0.0944844	0.00275455	0.000137467	5.61206e-05	0.00262485	0.00010336	4.21963e-05
K06944	0.0946552	9.02818e-06	2.23764e-06	9.13514e-07	6.69534e-06	2.1388e-06	8.7316e-07
K02948	0.094743	0.000778367	5.93462e-05	2.4228e-05	0.000708922	7.0526e-05	2.87921e-05
K01002	0.0952021	0.000113316	1.74445e-05	7.1217e-06	0.000143234	3.57435e-05	1.45922e-05
K00605	0.0958335	0.000214999	2.91344e-05	1.18941e-05	0.000188506	1.99269e-05	8.13512e-06
K19175	0.0964856	4.03443e-05	6.48659e-06	2.64814e-06	5.29421e-05	1.55215e-05	6.33662e-06
K18013	0.0966032	4.70418e-05	1.16776e-05	4.76738e-06	3.7811e-05	3.96125e-06	1.61717e-06
K00652	0.0971703	0.000108751	1.25772e-05	5.13462e-06	9.47432e-05	1.3905e-05	5.67671e-06
K06209	0.0972203	0.000165095	2.49852e-05	1.02002e-05	0.000186964	1.52604e-05	6.23005e-06
K07306	0.0972778	2.13469e-05	9.16458e-06	3.74143e-06	3.15149e-05	1.00685e-05	4.11046e-06
K03312	0.0974236	0.000393286	3.07981e-05	1.25733e-05	0.000439017	5.29611e-05	2.16213e-05
K10551	0.0978911	1.68633e-06	5.44225e-07	2.22179e-07	2.73746e-06	1.30119e-06	5.31207e-07
K17489	0.0983836	1.29104e-06	1.07977e-06	4.40813e-07	3.63687e-07	6.22644e-07	2.54194e-07
K11041	0.0984133	1.2176e-05	3.87192e-06	1.5807e-06	1.55762e-05	2.42875e-06	9.91534e-07
K00239	0.0985523	0.000881317	6.18562e-05	2.52527e-05	0.00082016	5.42068e-05	2.21298e-05
K04771	0.0986089	0.000560422	5.40559e-05	2.20682e-05	0.000613674	4.69971e-05	1.91865e-05
K00245	0.0986677	9.89431e-08	2.4236e-07	9.89431e-08	4.57238e-07	4.16683e-07	1.7011e-07
K06415	0.098892	1.26589e-06	1.24591e-06	5.0864e-07	3.50172e-06	2.74039e-06	1.11876e-06
K09703	0.0989125	1.26507e-05	3.50825e-06	1.43224e-06	8.58592e-06	4.20091e-06	1.71501e-06
K12308	0.0989263	0.00050992	4.57557e-05	1.86797e-05	0.000555978	4.18677e-05	1.70924e-05
K16095	0.0989564	3.06557e-06	3.16195e-06	1.29086e-06	6.77563e-07	5.86707e-07	2.39522e-07
K13581	0.0989872	1.513e-05	5.69812e-06	2.32625e-06	1.01733e-05	3.47843e-06	1.42006e-06
K09698	0.0992169	2.03999e-05	6.16163e-06	2.51547e-06	2.82385e-05	8.58279e-06	3.50391e-06
K03289	0.0994008	7.92214e-05	1.0436e-05	4.26047e-06	6.99056e-05	6.99695e-06	2.85649e-06
K12206	0.0996397	1.53956e-06	1.91577e-06	7.82108e-07	3.27194e-06	1.34091e-06	5.47424e-07
K09724	0.0997102	6.30261e-06	3.28323e-06	1.34037e-06	3.3557e-06	2.24742e-06	9.17506e-07
K00835	0.099779	1.42158e-05	7.05054e-06	2.87837e-06	2.02995e-05	4.21776e-06	1.72189e-06
K13924	0.0997925	9.30703e-07	1.03821e-06	4.23849e-07	1.99557e-06	9.95145e-07	4.06266e-07
K02879	0.0999731	0.00110008	6.62339e-05	2.70399e-05	0.00104088	4.48847e-05	1.83241e-05
K01195	0.10009	0.000140713	2.24455e-05	9.16335e-06	0.000179144	4.68563e-05	1.9129e-05
K01589	0.100102	9.98425e-08	2.44563e-07	9.98425e-08	1.09968e-06	1.32941e-06	5.4273e-07
K18218	0.100242	1.21013e-07	2.96419e-07	1.21013e-07	1.37643e-06	1.67198e-06	6.82581e-07
K18687	0.100307	0	0	0	4.52237e-07	6.11819e-07	2.49774e-07
K20531	0.100527	1.53648e-05	7.73519e-06	3.15788e-06	4.30021e-05	3.66094e-05	1.49457e-05
K06392	0.100576	0.00015894	2.58925e-05	1.05706e-05	0.000179456	1.00656e-05	4.10927e-06
K03046	0.100921	0.00412456	0.000349909	0.00014285	0.00378482	0.000299498	0.000122269
K14059	0.100932	1.59914e-05	3.11224e-06	1.27057e-06	2.49431e-05	1.17302e-05	4.78882e-06
K13292	0.101018	0.000528864	3.74723e-05	1.5298e-05	0.00056075	2.15782e-05	8.80928e-06
K03596	0.101545	0.00163304	0.000146033	5.96179e-05	0.00148988	0.000128449	5.2439e-05
K02653	0.101576	0.000210926	2.04459e-05	8.34699e-06	0.000238687	3.16953e-05	1.29395e-05
K15781	0.101826	0	0	0	6.11496e-07	8.31511e-07	3.39463e-07
K00620	0.101842	0.000495628	3.3985e-05	1.38743e-05	0.000524341	1.9226e-05	7.84896e-06
K00349	0.102393	0.000311531	4.57327e-05	1.86703e-05	0.000269903	3.3539e-05	1.36922e-05
K13787	0.102511	2.39031e-05	8.79458e-06	3.59037e-06	1.64734e-05	5.01917e-06	2.04907e-06
K01772	0.102538	5.03917e-06	4.35533e-06	1.77806e-06	1.57728e-06	1.81577e-06	7.41286e-07
K00606	0.102699	0.000238326	3.88925e-05	1.58778e-05	0.000202593	2.93621e-05	1.1987e-05
K01150	0.102796	4.66653e-06	3.65261e-06	1.49117e-06	1.69379e-06	1.76209e-06	7.1937e-07
K00844	0.103182	3.06475e-05	6.98584e-06	2.85196e-06	4.82078e-05	2.29469e-05	9.36801e-06
K02565	0.10321	1.54722e-06	9.43635e-07	3.85238e-07	6.36376e-07	8.11056e-07	3.31112e-07
K01883	0.103305	0.0014891	9.71713e-05	3.967e-05	0.0013987	7.6283e-05	3.11424e-05
K09819	0.103317	2.49675e-06	2.0691e-06	8.44705e-07	4.8711e-06	2.49941e-06	1.02038e-06
K02015	0.103361	0.000822908	5.95211e-05	2.42994e-05	0.000896742	8.14915e-05	3.32688e-05
K06441	0.103366	0	0	0	1.38185e-06	1.8887e-06	7.7106e-07
K07447	0.10338	0.000569668	2.12038e-05	8.65641e-06	0.000546559	2.34109e-05	9.55747e-06
K01092	0.103459	0.000173619	2.14905e-05	8.77346e-06	0.000193009	1.55228e-05	6.33717e-06
K06180	0.103635	0.00217344	7.64735e-05	3.12202e-05	0.00223304	2.82734e-05	1.15426e-05
K13788	0.103675	1.24497e-05	5.55557e-06	2.26805e-06	7.61751e-06	3.58408e-06	1.4632e-06
K05946	0.103824	0.000210839	2.32361e-05	9.48608e-06	0.000241865	3.55489e-05	1.45128e-05
K02594	0.103869	1.26639e-06	9.76832e-07	3.9879e-07	3.42671e-06	2.79167e-06	1.13969e-06
K09922	0.104386	0.000173099	1.55832e-05	6.36183e-06	0.000158296	1.30107e-05	5.3116e-06
K15580	0.104496	0.000751187	8.36886e-05	3.41657e-05	0.000825247	5.76163e-05	2.35218e-05
K00366	0.105053	9.57281e-06	2.30457e-06	9.40836e-07	1.65637e-05	9.32794e-06	3.80811e-06
K00320	0.105397	8.52748e-06	2.72146e-06	1.11103e-06	1.12042e-05	2.48174e-06	1.01316e-06
K03561	0.105422	0.00097992	8.27976e-05	3.3802e-05	0.000911803	4.39444e-05	1.79402e-05
K09789	0.105477	2.55705e-06	1.33004e-06	5.42987e-07	5.47855e-06	3.79464e-06	1.54915e-06
K02482	0.105891	1.67687e-07	4.10748e-07	1.67687e-07	7.65746e-07	7.14615e-07	2.91741e-07
K10671	0.10592	1.35254e-05	5.18382e-06	2.11629e-06	9.31185e-06	2.61874e-06	1.0691e-06
K10672	0.10592	1.35254e-05	5.18382e-06	2.11629e-06	9.31185e-06	2.61874e-06	1.0691e-06
K03231	0.105988	1.50923e-05	5.34963e-06	2.18398e-06	1.08605e-05	2.32794e-06	9.50379e-07
K12343	0.106004	0.000196658	3.50915e-05	1.4326e-05	0.000170284	9.52878e-06	3.89011e-06
K01873	0.106111	0.00262329	0.000195167	7.96767e-05	0.0024348	0.00017172	7.01043e-05
K03737	0.106193	0.00382094	0.000267089	0.000109039	0.00351715	0.000322964	0.000131849
K19422	0.106311	4.38559e-05	1.16385e-05	4.75138e-06	5.30717e-05	5.12983e-06	2.09424e-06
K05739	0.106366	1.86417e-06	2.27364e-06	9.28208e-07	3.89908e-06	1.64937e-06	6.73353e-07
K00748	0.106552	0.000523733	4.28249e-05	1.74832e-05	0.000478967	4.45982e-05	1.82071e-05
K07001	0.106675	0.000910099	7.18084e-05	2.93157e-05	0.000846021	5.17937e-05	2.11447e-05
K07387	0.106918	1.6124e-05	4.97253e-06	2.03003e-06	1.18281e-05	3.25016e-06	1.32687e-06
K06385	0.107069	0.000280793	3.68563e-05	1.50465e-05	0.000314379	2.82997e-05	1.15533e-05
K02115	0.107107	0.000555138	3.2747e-05	1.33689e-05	0.00058298	2.02926e-05	8.28442e-06
K12111	0.107115	3.14438e-05	6.7928e-06	2.77315e-06	2.32428e-05	9.09035e-06	3.71112e-06
K10914	0.10714	8.47398e-06	5.34125e-06	2.18055e-06	4.53288e-06	1.10241e-06	4.50059e-07
K10941	0.107215	1.48415e-07	3.6354e-07	1.48415e-07	1.26601e-06	1.50363e-06	6.13853e-07
K02836	0.107745	0.00121562	8.47801e-05	3.46113e-05	0.00113378	7.54359e-05	3.07966e-05
K09946	0.107919	9.11758e-05	1.34529e-05	5.49213e-06	0.000104192	1.20451e-05	4.91737e-06
K13925	0.107961	6.43579e-07	6.10403e-07	2.49196e-07	1.67818e-06	1.29929e-06	5.30433e-07
K02010	0.108019	0.000155151	2.77128e-05	1.13137e-05	0.000185931	3.25065e-05	1.32707e-05
K11066	0.108121	5.1508e-07	6.93487e-07	2.83115e-07	1.30631e-06	8.51819e-07	3.47754e-07
K02529	0.108468	0.000712609	0.000104078	4.24896e-05	0.000821766	0.000110375	4.50604e-05
K07552	0.10859	6.68246e-06	2.21373e-06	9.0375e-07	1.0505e-05	4.83173e-06	1.97255e-06
K04075	0.108591	0.00106761	2.95327e-05	1.20567e-05	0.00110353	4.02683e-05	1.64395e-05
K03502	0.108619	0.000755673	3.93364e-05	1.6059e-05	0.000801591	5.02906e-05	2.05311e-05
K20445	0.109175	8.92587e-07	9.73371e-07	3.97377e-07	1.63978e-07	2.87466e-07	1.17357e-07
K02967	0.10924	0.0015071	9.77883e-05	3.99219e-05	0.00141343	8.64147e-05	3.52787e-05
K03644	0.109334	8.47857e-05	1.45926e-05	5.9574e-06	7.2704e-05	8.40105e-06	3.42972e-06
K01512	0.109352	1.46536e-05	5.29628e-06	2.1622e-06	2.16028e-05	8.10934e-06	3.31062e-06
K02825	0.109601	6.5368e-05	8.60217e-06	3.51182e-06	7.41318e-05	8.68558e-06	3.54587e-06
K02488	0.110201	3.80175e-06	2.18009e-06	8.90017e-07	2.12713e-06	8.51244e-07	3.47519e-07
K15669	0.11023	3.54641e-05	1.31529e-05	5.36966e-06	2.49689e-05	6.4951e-06	2.65161e-06
K16928	0.110426	0	0	0	1.68857e-06	2.36158e-06	9.6411e-07
K18928	0.110622	5.52564e-05	1.8146e-05	7.40808e-06	4.08719e-05	8.71496e-06	3.55787e-06
K05878	0.111013	3.23204e-05	6.53894e-06	2.66951e-06	3.79677e-05	4.45601e-06	1.81916e-06
K03319	0.111125	2.68155e-06	1.05254e-06	4.29697e-07	4.43789e-06	2.2255e-06	9.08555e-07
K06160	0.111376	1.25173e-06	6.25763e-07	2.55467e-07	6.61445e-07	5.42299e-07	2.21393e-07
K01591	0.111601	0.000808992	4.05303e-05	1.65464e-05	0.000774506	2.64767e-05	1.08091e-05
K01692	0.111663	7.6429e-06	1.16006e-06	4.73593e-07	5.45364e-06	2.84662e-06	1.16213e-06
K00765	0.111756	0.000489566	3.09456e-05	1.26335e-05	0.00051503	1.79291e-05	7.31952e-06
K07590	0.111809	8.16568e-05	2.17881e-05	8.89494e-06	0.000100366	1.46982e-05	6.00053e-06
K03832	0.111822	0.000813009	5.80294e-05	2.36904e-05	0.000769705	1.82552e-05	7.45265e-06
K07566	0.112004	0.000840658	4.92925e-05	2.01236e-05	0.000879853	2.46044e-05	1.00447e-05
K01839	0.112211	0.00041994	3.53939e-05	1.44495e-05	0.000452559	2.91924e-05	1.19177e-05
K02221	0.112269	2.94345e-05	1.13974e-05	4.65296e-06	4.97759e-05	2.62484e-05	1.07159e-05
K01818	0.112434	0.000519503	5.67062e-05	2.31502e-05	0.000466541	4.83884e-05	1.97545e-05
K02927	0.112444	6.88162e-06	2.67227e-06	1.09095e-06	4.41092e-06	2.22558e-06	9.08589e-07
K02459	0.112551	1.97886e-07	4.8472e-07	1.97886e-07	8.14455e-07	7.20242e-07	2.94038e-07
K00640	0.112563	0.000623607	4.46979e-05	1.82478e-05	0.000666805	4.12559e-05	1.68426e-05
K03789	0.11312	0.000314755	4.89269e-05	1.99743e-05	0.000351612	1.75783e-05	7.1763e-06
K09954	0.113132	9.07225e-07	1.44688e-06	5.90688e-07	2.53079e-06	1.77534e-06	7.24779e-07
K00088	0.113136	0.00135667	7.43898e-05	3.03695e-05	0.0012872	6.37997e-05	2.60461e-05
K03496	0.113158	0.00139993	6.61916e-05	2.70226e-05	0.00149392	0.000114897	4.69066e-05
K01201	0.113303	0.000163682	8.83577e-06	3.60719e-06	0.000178366	1.87484e-05	7.65401e-06
K09139	0.113511	3.21264e-06	1.53309e-06	6.2588e-07	1.32551e-06	2.18014e-06	8.90039e-07
K09777	0.113794	0.000212607	3.64373e-05	1.48755e-05	0.000243937	2.51735e-05	1.02771e-05
K16511	0.113866	7.20254e-05	1.66682e-05	6.80475e-06	8.72741e-05	1.36752e-05	5.58287e-06
K02510	0.11398	6.02186e-05	5.27289e-06	2.15265e-06	6.73367e-05	8.57661e-06	3.50139e-06
K12251	0.114038	7.76158e-05	1.25835e-05	5.13718e-06	6.43894e-05	1.38474e-05	5.6532e-06
K03311	0.114078	5.61459e-05	1.06781e-05	4.35932e-06	6.78979e-05	1.27453e-05	5.20323e-06
K08095	0.11454	1.11791e-07	2.73832e-07	1.11791e-07	7.98657e-07	9.33893e-07	3.8126e-07
K02647	0.114667	0.000633673	4.45019e-05	1.81678e-05	0.000687173	6.14031e-05	2.50677e-05
K16849	0.115007	3.67609e-06	1.43506e-06	5.85862e-07	5.92919e-06	2.85688e-06	1.16632e-06
K09772	0.115471	0.000386681	2.96728e-05	1.21139e-05	0.000421351	3.93298e-05	1.60563e-05
K03750	0.11599	0.000212969	2.61015e-05	1.06559e-05	0.000256566	5.62957e-05	2.29826e-05
K02016	0.116026	0.000922746	6.44289e-05	2.6303e-05	0.000996296	8.25235e-05	3.36901e-05
K09989	0.116151	3.18864e-05	9.79304e-06	3.99799e-06	3.92556e-05	3.7708e-06	1.53942e-06
K07705	0.116294	0	0	0	1.08247e-06	1.54215e-06	6.29582e-07
K08998	0.116331	0.000289804	3.87291e-05	1.58111e-05	0.000318772	1.42678e-05	5.82479e-06
K05569	0.116399	4.56315e-05	1.28195e-05	5.23355e-06	6.18388e-05	1.92133e-05	7.84381e-06
K11065	0.116531	4.70865e-05	4.37353e-06	1.78549e-06	4.14369e-05	6.76374e-06	2.76128e-06
K07103	0.116533	9.72697e-06	5.4773e-06	2.2361e-06	5.71881e-06	1.62937e-06	6.65189e-07
K03429	0.116608	0.000177455	2.25015e-05	9.1862e-06	0.000161101	6.13222e-06	2.50347e-06
K15022	0.116617	4.96514e-07	7.90972e-07	3.22913e-07	1.62704e-06	1.40487e-06	5.73536e-07
K00917	0.116731	2.00114e-05	6.04652e-06	2.46848e-06	3.58063e-05	2.17065e-05	8.86163e-06
K06041	0.116734	0.000247591	3.69673e-05	1.50919e-05	0.000217018	2.31484e-05	9.45031e-06
K00348	0.11698	0.000414556	2.74012e-05	1.11865e-05	0.000384148	3.36738e-05	1.37473e-05
K02201	0.117015	7.28524e-06	3.67609e-06	1.50076e-06	4.59942e-06	1.09236e-06	4.45955e-07
K01709	0.117108	4.46502e-05	6.35057e-06	2.59261e-06	5.39727e-05	1.17028e-05	4.77763e-06
K01714	0.117526	0.00115551	3.70324e-05	1.51184e-05	0.001195	4.26389e-05	1.74073e-05
K02931	0.117561	0.00111461	8.44801e-05	3.44889e-05	0.00104378	5.5894e-05	2.28186e-05
K00018	0.11761	0.000467976	6.08062e-05	2.4824e-05	0.000515709	3.10604e-05	1.26804e-05
K07386	0.11765	0.000604066	3.78836e-05	1.54659e-05	0.000574749	1.79992e-05	7.34816e-06
K02922	0.117773	1.17628e-06	1.29788e-06	5.29857e-07	3.2203e-06	2.62172e-06	1.07031e-06
K06929	0.117855	1.11791e-07	2.73832e-07	1.11791e-07	5.08486e-07	4.97512e-07	2.03108e-07
K00809	0.118051	3.96598e-05	6.36334e-06	2.59782e-06	3.36376e-05	5.82432e-06	2.37777e-06
K11618	0.118177	1.54839e-07	2.53399e-07	1.0345e-07	9.66175e-07	1.13468e-06	4.6323e-07
K10111	0.1182	1.72029e-06	1.68395e-06	6.87468e-07	4.47428e-07	7.01233e-07	2.86277e-07
K02302	0.118236	8.46047e-06	2.45324e-06	1.00153e-06	1.46201e-05	8.48057e-06	3.46218e-06
K00330	0.118306	6.09522e-05	1.63273e-05	6.66559e-06	4.6895e-05	1.18112e-05	4.82191e-06
K04043	0.118361	0.0026549	0.000179959	7.34681e-05	0.00249694	0.0001375	5.61343e-05
K01579	0.11889	0.000188972	1.5654e-05	6.39071e-06	0.000172569	1.76032e-05	7.18646e-06
K02217	0.118902	0.000467595	3.56514e-05	1.45546e-05	0.000433642	3.32695e-05	1.35822e-05
K06013	0.118953	7.13492e-05	9.40921e-06	3.84129e-06	8.41066e-05	1.57247e-05	6.41958e-06
K00091	0.119014	5.54035e-05	1.0938e-05	4.4654e-06	4.65207e-05	6.57444e-06	2.684e-06
K00003	0.119099	0.000615031	4.09388e-05	1.67132e-05	0.000652427	3.48134e-05	1.42125e-05
K07460	0.119173	0.000543558	4.67118e-05	1.907e-05	0.000591656	5.0966e-05	2.08068e-05
K00801	0.119227	8.45269e-06	3.2323e-06	1.31958e-06	5.19318e-06	3.39261e-06	1.38503e-06
K02803	0.119368	7.80826e-05	1.15749e-05	4.72542e-06	9.12112e-05	1.49181e-05	6.09029e-06
K02889	0.119394	1.05384e-05	3.41234e-06	1.39308e-06	7.88723e-06	1.70223e-06	6.94934e-07
K02517	0.11941	0.000444811	3.16587e-05	1.29246e-05	0.000410547	3.77725e-05	1.54205e-05
K19220	0.119467	1.35386e-05	6.18532e-06	2.52515e-06	8.47255e-06	3.85507e-06	1.57382e-06
K03076	0.119518	0.00189035	9.33213e-05	3.80982e-05	0.00179314	0.000104196	4.2538e-05
K00394	0.119523	6.36525e-07	7.04206e-07	2.87491e-07	2.61315e-06	2.75564e-06	1.12498e-06
K08217	0.11959	0.000300456	0.00010068	4.11026e-05	0.000388906	7.79001e-05	3.18026e-05
K06039	0.1196	1.06792e-06	6.55009e-07	2.67406e-07	4.68189e-07	5.6216e-07	2.29501e-07
K08316	0.119681	2.71042e-05	3.80644e-06	1.55397e-06	2.27275e-05	5.02102e-06	2.04982e-06
K07323	0.119835	5.90885e-06	5.22667e-06	2.13378e-06	1.94689e-06	2.29008e-06	9.34922e-07
K14110	0.1199	3.09894e-06	2.61062e-06	1.06578e-06	1.06025e-06	1.34533e-06	5.49228e-07
K14274	0.120004	4.75283e-07	7.4107e-07	3.02541e-07	1.18876e-06	7.12675e-07	2.90948e-07
K20151	0.12004	1.25508e-05	4.30403e-06	1.75711e-06	1.7156e-05	5.05222e-06	2.06256e-06
K09721	0.120552	9.11439e-06	2.03679e-06	8.31516e-07	7.06782e-06	2.13969e-06	8.73525e-07
K01776	0.121153	0.000679336	5.97185e-05	2.438e-05	0.000730706	4.41795e-05	1.80362e-05
K01322	0.121167	6.27934e-05	1.02343e-05	4.17815e-06	5.3074e-05	9.63432e-06	3.93319e-06
K07082	0.121183	0.000842419	4.46602e-05	1.82325e-05	0.00088125	3.40452e-05	1.38989e-05
K02874	0.121421	0.000744126	5.26398e-05	2.14901e-05	0.000697974	4.11149e-05	1.67851e-05
K12543	0.121619	2.61555e-07	4.11555e-07	1.68017e-07	8.85805e-07	8.04876e-07	3.28589e-07
K00038	0.121908	2.13974e-06	9.23276e-07	3.76926e-07	9.76775e-07	1.41025e-06	5.75733e-07
K11891	0.121958	0	0	0	9.76982e-07	1.41625e-06	5.7818e-07
K14104	0.122021	6.19875e-06	3.29877e-06	1.34672e-06	9.30383e-06	3.06371e-06	1.25076e-06
K10201	0.122097	5.32106e-05	5.41351e-06	2.21006e-06	6.28878e-05	1.2948e-05	5.286e-06
K08170	0.122197	5.22289e-06	1.73887e-06	7.09892e-07	3.85287e-06	9.62416e-07	3.92905e-07
K01160	0.122375	2.55472e-06	2.79686e-06	1.14181e-06	5.00817e-06	2.20424e-06	8.99875e-07
K17899	0.122404	6.41131e-06	2.06526e-06	8.43138e-07	4.81892e-06	1.03809e-06	4.23799e-07
K04077	0.122424	0.00192859	0.000152226	6.21458e-05	0.00179671	0.000116093	4.73948e-05
K03168	0.12285	0.00213052	8.74224e-05	3.569e-05	0.00203228	0.000112916	4.60976e-05
K01071	0.122891	3.41881e-05	6.22502e-06	2.54135e-06	4.19162e-05	9.352e-06	3.81794e-06
K00045	0.123019	1.83965e-06	4.99481e-07	2.03912e-07	2.87201e-06	1.4158e-06	5.77997e-07
K02355	0.123157	0.00408052	0.000237484	9.69525e-05	0.00385357	0.000229406	9.36548e-05
K12140	0.123201	5.15065e-05	9.86764e-06	4.02845e-06	4.40912e-05	4.36449e-06	1.7818e-06
K03420	0.123218	1.91425e-05	8.52109e-06	3.47872e-06	2.57899e-05	4.57763e-06	1.86881e-06
K10027	0.123255	3.03481e-06	3.18523e-06	1.30037e-06	7.96593e-06	6.43064e-06	2.6253e-06
K06024	0.123316	0.000390928	3.75035e-05	1.53108e-05	0.000425003	3.24566e-05	1.32503e-05
K01720	0.123609	2.29719e-07	3.60413e-07	1.47138e-07	7.52881e-07	6.71569e-07	2.74167e-07
K00869	0.123768	3.07293e-05	1.41132e-05	5.76167e-06	2.06196e-05	4.23674e-06	1.72964e-06
K03335	0.1238	3.78468e-05	6.40842e-06	2.61623e-06	4.31545e-05	4.33508e-06	1.76979e-06
K00841	0.123915	2.75047e-05	7.42147e-06	3.0298e-06	3.94174e-05	1.5706e-05	6.41193e-06
K09503	0.123929	6.05588e-06	4.72768e-06	1.93007e-06	2.51344e-06	2.08189e-06	8.49929e-07
K02118	0.124391	0.000369917	3.79803e-05	1.55054e-05	0.000338479	2.5791e-05	1.05291e-05
K01478	0.124434	0.000160641	2.60128e-05	1.06197e-05	0.00014156	9.99472e-06	4.08033e-06
K05847	0.124449	2.8795e-06	1.38288e-06	5.64558e-07	4.16674e-06	1.27365e-06	5.19966e-07
K12137	0.124489	0.000148954	1.59392e-05	6.50713e-06	0.000167804	2.24514e-05	9.16573e-06
K03317	0.124598	2.52599e-05	3.88752e-06	1.58707e-06	3.58975e-05	1.50495e-05	6.14393e-06
K01571	0.124643	0.000831579	3.5853e-05	1.46369e-05	0.000788059	5.25301e-05	2.14453e-05
K04516	0.12473	0.000368232	3.30469e-05	1.34914e-05	0.000342372	1.8354e-05	7.49297e-06
K10200	0.124811	0.000114633	1.70921e-05	6.97782e-06	0.000130472	1.56251e-05	6.37891e-06
K09713	0.124996	6.11114e-06	1.68215e-06	6.86737e-07	4.4913e-06	1.66907e-06	6.81393e-07
K03825	0.125311	3.17451e-07	4.92967e-07	2.01253e-07	8.39854e-07	5.84925e-07	2.38794e-07
K00021	0.125525	7.46579e-06	1.48633e-06	6.06792e-07	8.77042e-06	1.20207e-06	4.90742e-07
K06865	0.125591	1.34647e-05	5.26239e-06	2.14836e-06	9.38771e-06	2.82948e-06	1.15513e-06
K09150	0.125847	4.40059e-06	3.45298e-06	1.40967e-06	9.13477e-06	6.02384e-06	2.45922e-06
K00533	0.126076	7.22795e-07	1.23586e-06	5.04536e-07	2.11833e-06	1.63325e-06	6.66773e-07
K01868	0.126177	0.00188544	0.000165902	6.77293e-05	0.00173525	0.000145236	5.92924e-05
K00185	0.126264	5.04328e-06	1.95698e-06	7.98934e-07	7.60095e-06	3.20571e-06	1.30872e-06
K04487	0.126402	0.00117115	7.54834e-05	3.0816e-05	0.0012441	7.60538e-05	3.10488e-05
K02124	0.126492	0.000362065	2.31563e-05	9.45353e-06	0.000331914	3.77731e-05	1.54208e-05
K09138	0.126567	8.03726e-06	2.51644e-06	1.02733e-06	1.28371e-05	6.59061e-06	2.69061e-06
K12213	0.126878	3.48549e-07	6.10971e-07	2.49428e-07	8.5921e-07	4.37141e-07	1.78462e-07
K02011	0.126926	0.000213213	3.77247e-05	1.54011e-05	0.000260842	5.90587e-05	2.41106e-05
K04084	0.127016	0.000679352	4.33027e-05	1.76782e-05	0.000625734	6.59695e-05	2.69319e-05
K14170	0.127314	0.000429279	5.51297e-05	2.25066e-05	0.000469266	2.07408e-05	8.4674e-06
K03045	0.127356	1.67843e-05	4.24309e-06	1.73223e-06	1.27638e-05	4.13272e-06	1.68717e-06
K03453	0.127464	0.000746043	5.99913e-05	2.44913e-05	0.000688403	6.01371e-05	2.45509e-05
K03615	0.127501	0.00122093	7.422e-05	3.03002e-05	0.00129513	8.03144e-05	3.27882e-05
K20265	0.127529	0.000338001	2.74959e-05	1.12252e-05	0.000315977	1.72555e-05	7.04452e-06
K04023	0.127638	0.00021531	2.33291e-05	9.52408e-06	0.000241366	3.0524e-05	1.24614e-05
K19586	0.127652	6.42516e-07	1.00793e-06	4.11485e-07	1.65432e-06	1.09996e-06	4.49057e-07
K12256	0.127868	9.89431e-08	2.4236e-07	9.89431e-08	5.54429e-07	6.26824e-07	2.559e-07
K01621	0.127894	0.000191313	4.27115e-05	1.74369e-05	0.000156104	2.95792e-05	1.20756e-05
K14414	0.128208	1.55738e-07	2.55271e-07	1.04214e-07	8.32737e-07	9.66746e-07	3.94672e-07
K06113	0.128354	0.000187026	2.08798e-05	8.52412e-06	0.000205679	1.7989e-05	7.34399e-06
K02501	0.128773	0.000437278	3.85782e-05	1.57495e-05	0.000468218	2.46341e-05	1.00568e-05
K03814	0.128866	0.000178869	1.43798e-05	5.87054e-06	0.000161665	2.10083e-05	8.57659e-06
K05311	0.12902	1.00302e-05	4.66614e-06	1.90494e-06	1.42495e-05	4.15269e-06	1.69533e-06
K00384	0.129206	0.00108681	4.24902e-05	1.73465e-05	0.00114254	7.07675e-05	2.88907e-05
K10560	0.12934	1.074e-05	3.54236e-06	1.44616e-06	1.42251e-05	3.75817e-06	1.53427e-06
K01567	0.129431	0.0003161	2.23711e-05	9.13295e-06	0.000340364	2.81607e-05	1.14966e-05
K02444	0.129482	1.20985e-05	2.79802e-06	1.14229e-06	1.46522e-05	2.5502e-06	1.04111e-06
K19285	0.129568	2.56994e-05	9.04865e-06	3.6941e-06	3.49424e-05	1.02946e-05	4.20275e-06
K08652	0.130054	1.48415e-07	3.6354e-07	1.48415e-07	5.87092e-07	5.40544e-07	2.20676e-07
K00929	0.130238	0.000289017	3.26032e-05	1.33102e-05	0.000259332	2.97026e-05	1.2126e-05
K03664	0.13024	0.000736078	2.86631e-05	1.17017e-05	0.000701153	4.32548e-05	1.76587e-05
K02042	0.130587	2.93941e-05	9.13946e-06	3.73117e-06	4.01393e-05	1.31098e-05	5.35206e-06
K07775	0.13075	1.11395e-06	1.46633e-06	5.98628e-07	2.2808e-06	9.2979e-07	3.79585e-07
K20527	0.130779	1.20298e-05	5.88252e-06	2.40153e-06	3.2864e-05	3.04405e-05	1.24273e-05
K06377	0.131068	0	0	0	3.93917e-07	5.86687e-07	2.39514e-07
K07746	0.131091	3.22909e-05	6.84808e-06	2.79572e-06	2.63118e-05	5.69334e-06	2.32429e-06
K07093	0.131143	3.7419e-06	1.45805e-06	5.95247e-07	5.87115e-06	2.81696e-06	1.15002e-06
K09696	0.131222	6.62431e-05	1.0418e-05	4.25313e-06	5.76381e-05	7.47421e-06	3.05134e-06
K05580	0.131329	1.48415e-07	3.6354e-07	1.48415e-07	1.00833e-06	1.22906e-06	5.01763e-07
K05364	0.131465	5.10587e-05	1.16879e-05	4.77157e-06	6.43839e-05	1.60678e-05	6.55964e-06
K06217	0.131588	0.000854278	3.04027e-05	1.24119e-05	0.00082837	2.38578e-05	9.73989e-06
K09769	0.132416	0.000338961	2.10028e-05	8.57436e-06	0.000362843	2.88785e-05	1.17896e-05
K17235	0.132465	3.27826e-06	2.07807e-06	8.48368e-07	4.99522e-06	1.50805e-06	6.15658e-07
K00294	0.132749	4.34206e-05	1.78189e-05	7.27454e-06	3.09865e-05	5.36669e-06	2.19094e-06
K06012	0.132982	0.000257698	2.72471e-05	1.11236e-05	0.000277525	1.18053e-05	4.81948e-06
K17240	0.133271	1.48925e-06	2.36763e-06	9.66582e-07	3.44614e-06	1.7315e-06	7.06884e-07
K01420	0.133392	0.000171475	2.74187e-05	1.11937e-05	0.00019129	1.14443e-05	4.67213e-06
K01619	0.133615	0.000793115	4.08526e-05	1.6678e-05	0.000761948	2.27575e-05	9.29072e-06
K00186	0.133903	1.97908e-06	1.43277e-06	5.84927e-07	3.46438e-06	1.70938e-06	6.97851e-07
K07571	0.133942	0.000206514	2.21125e-05	9.0274e-06	0.000223218	1.18471e-05	4.83656e-06
K06395	0.134471	1.46532e-05	6.64345e-06	2.71218e-06	2.09214e-05	6.68984e-06	2.73112e-06
K00895	0.134597	0.000529199	3.51722e-05	1.4359e-05	0.000496291	3.48536e-05	1.42289e-05
K07079	0.134766	0.000966727	8.69937e-05	3.5515e-05	0.00103779	6.22694e-05	2.54214e-05
K02044	0.135031	1.82087e-05	5.69398e-06	2.32456e-06	2.48492e-05	8.2256e-06	3.35809e-06
K05570	0.135051	3.52796e-05	1.31708e-05	5.37696e-06	4.70987e-05	1.1984e-05	4.89245e-06
K03234	0.135396	1.14992e-05	1.79762e-06	7.33875e-07	9.73224e-06	1.96719e-06	8.03104e-07
K02887	0.135701	0.000783974	6.97022e-05	2.84558e-05	0.000727363	4.94325e-05	2.01807e-05
K02048	0.135702	8.38393e-07	6.93955e-07	2.83306e-07	2.4345e-06	2.30713e-06	9.41883e-07
K00832	0.135855	1.73887e-05	5.92015e-06	2.41689e-06	2.1738e-05	2.84406e-06	1.16108e-06
K02897	0.135902	0.000301388	3.07259e-05	1.25438e-05	0.000273644	2.84888e-05	1.16305e-05
K02233	0.135911	8.81034e-05	7.71069e-06	3.14787e-06	9.62815e-05	9.64929e-06	3.93931e-06
K09145	0.135962	3.90392e-05	1.11936e-05	4.56975e-06	3.01213e-05	7.49479e-06	3.05974e-06
K01693	0.136228	0.000310798	3.1558e-05	1.28835e-05	0.000333053	1.16585e-05	4.75955e-06
K04096	0.136248	0.00085762	6.15128e-05	2.51125e-05	0.000915821	6.29143e-05	2.56847e-05
K18234	0.136275	9.29552e-05	2.29045e-05	9.35074e-06	0.000119045	3.21146e-05	1.31107e-05
K03226	0.136445	2.49606e-07	6.11408e-07	2.49606e-07	9.76211e-07	9.13348e-07	3.72873e-07
K02527	0.136535	0.000278654	2.98375e-05	1.21811e-05	0.000253629	2.33126e-05	9.51734e-06
K00992	0.136868	3.22526e-07	5.52794e-07	2.25677e-07	1.07912e-06	1.00369e-06	4.09754e-07
K17550	0.13689	1.89665e-06	1.30582e-06	5.33099e-07	8.22362e-07	9.70705e-07	3.96289e-07
K07787	0.137053	2.18388e-06	1.3908e-06	5.6779e-07	1.18913e-06	5.81165e-07	2.3726e-07
K02014	0.13777	0.00154057	0.000105571	4.30993e-05	0.00143845	0.000113574	4.63664e-05
K02759	0.137924	1.46006e-06	1.09836e-06	4.48405e-07	5.67644e-07	7.94539e-07	3.24369e-07
K01623	0.137961	1.21017e-05	7.44013e-06	3.03742e-06	6.59357e-06	3.8299e-06	1.56355e-06
K09140	0.138034	6.90737e-06	3.19044e-06	1.30249e-06	4.55459e-06	1.61318e-06	6.58578e-07
K03518	0.138344	7.44911e-05	1.49647e-05	6.1093e-06	9.25564e-05	2.30416e-05	9.40669e-06
K06195	0.138465	1.09283e-06	1.34942e-06	5.509e-07	1.78746e-07	3.36162e-07	1.37238e-07
K00290	0.138523	0.000106012	2.26581e-05	9.25012e-06	8.9688e-05	1.01766e-05	4.15458e-06
K01625	0.138597	0.000556854	3.81906e-05	1.55913e-05	0.0005867	2.45922e-05	1.00397e-05
K00625	0.138727	0.000635977	4.71485e-05	1.92483e-05	0.000598649	3.1732e-05	1.29545e-05
K02994	0.138761	0.000912159	9.18548e-05	3.74996e-05	0.000835419	7.2225e-05	2.94857e-05
K04073	0.138891	7.86759e-07	6.74199e-07	2.75241e-07	1.34878e-06	5.27555e-07	2.15373e-07
K07467	0.139344	6.49227e-06	4.10923e-06	1.67759e-06	1.01016e-05	3.66289e-06	1.49537e-06
K00819	0.139579	3.76127e-05	1.40595e-05	5.73975e-06	2.67943e-05	8.65675e-06	3.5341e-06
K02906	0.139623	0.00118324	8.7601e-05	3.5763e-05	0.00110208	8.7604e-05	3.57642e-05
K01534	0.140111	0.000513062	5.91131e-05	2.41328e-05	0.000556585	3.05145e-05	1.24575e-05
K20333	0.140232	1.48415e-07	3.6354e-07	1.48415e-07	5.12672e-07	4.21934e-07	1.72254e-07
K03881	0.140325	0	0	0	1.62827e-06	2.49027e-06	1.01665e-06
K03551	0.140677	0.000881827	5.47391e-05	2.23471e-05	0.000836436	4.28069e-05	1.74758e-05
K06382	0.141717	0.00032732	2.73705e-05	1.1174e-05	0.000353008	2.83977e-05	1.15933e-05
K01101	0.141738	7.00431e-06	2.73453e-06	1.11637e-06	9.81301e-06	3.33491e-06	1.36147e-06
K00278	0.141907	0.000353916	3.93262e-05	1.60548e-05	0.000323057	2.64707e-05	1.08066e-05
K03146	0.142034	2.75018e-05	1.49399e-05	6.09919e-06	1.74833e-05	3.71931e-06	1.5184e-06
K07795	0.142043	2.15963e-06	7.77489e-07	3.17408e-07	2.89081e-06	8.11258e-07	3.31195e-07
K12988	0.142104	1.52277e-06	9.15456e-07	3.73733e-07	7.82358e-07	6.76086e-07	2.76011e-07
K03292	0.142258	0.00111049	9.54917e-05	3.89843e-05	0.00118083	5.07866e-05	2.07335e-05
K19350	0.142381	0.000194884	2.41275e-05	9.85001e-06	0.000230304	4.88499e-05	1.99429e-05
K03500	0.142402	0.000485752	4.53081e-05	1.8497e-05	0.000520885	2.94638e-05	1.20286e-05
K05515	0.143017	0.00120209	6.53503e-05	2.66792e-05	0.00125952	5.96787e-05	2.43637e-05
K11537	0.143467	0.000262284	1.20752e-05	4.9297e-06	0.000243767	2.58917e-05	1.05703e-05
K19126	0.143475	1.27685e-06	1.1326e-06	4.62381e-07	3.33753e-06	2.97096e-06	1.21289e-06
K16783	0.143891	1.61831e-05	8.2971e-06	3.38728e-06	3.1246e-05	2.17386e-05	8.87474e-06
K00571	0.144021	0.000428487	5.18942e-05	2.11857e-05	0.000487943	7.58185e-05	3.09528e-05
K01481	0.144071	2.90135e-06	3.8198e-06	1.55943e-06	3.87335e-07	7.11201e-07	2.90347e-07
K18940	0.144095	7.59695e-07	6.94371e-07	2.83476e-07	2.06994e-06	1.90238e-06	7.76642e-07
K00074	0.144104	0.000245442	3.40759e-05	1.39114e-05	0.000212725	3.73629e-05	1.52533e-05
K12944	0.144301	2.52675e-06	1.72568e-06	7.04504e-07	1.0103e-06	1.58807e-06	6.48327e-07
K01599	0.144334	0.000197841	5.67606e-05	2.31724e-05	0.000246943	5.04523e-05	2.05971e-05
K01869	0.144524	0.00242573	0.000207492	8.47083e-05	0.0022595	0.000152037	6.20689e-05
K09707	0.144629	1.08998e-05	2.58768e-06	1.05641e-06	1.63969e-05	8.10613e-06	3.30931e-06
K19789	0.144762	2.52511e-05	1.13198e-05	4.62127e-06	1.57686e-05	9.35254e-06	3.81816e-06
K02046	0.144781	2.68732e-06	2.14193e-06	8.74439e-07	5.3239e-06	3.47598e-06	1.41906e-06
K18445	0.144933	1.98786e-07	3.07962e-07	1.25725e-07	0	0	0
K03227	0.144951	0	0	0	5.53235e-07	8.57124e-07	3.4992e-07
K02752	0.144961	0	0	0	3.32318e-07	5.14872e-07	2.10196e-07
K01233	0.144961	0	0	0	3.32318e-07	5.14872e-07	2.10196e-07
K04058	0.145017	0	0	0	3.07606e-07	4.76658e-07	1.94595e-07
K07508	0.145019	2.19556e-07	3.40221e-07	1.38895e-07	0	0	0
K15983	0.145035	5.09359e-07	7.89331e-07	3.22243e-07	0	0	0
K02933	0.145038	0.00115483	5.7868e-05	2.36245e-05	0.00109243	7.74781e-05	3.16303e-05
K04480	0.14508	0	0	0	4.58894e-07	7.11215e-07	2.90352e-07
K13481	0.14511	1.11791e-07	2.73832e-07	1.11791e-07	6.48966e-07	7.86289e-07	3.21001e-07
K11177	0.14519	0	0	0	3.03729e-07	4.70877e-07	1.92235e-07
K03081	0.14519	0	0	0	3.03729e-07	4.70877e-07	1.92235e-07
K02466	0.145321	3.11411e-07	4.82963e-07	1.97169e-07	0	0	0
K03309	0.145345	0	0	0	2.90609e-07	4.5073e-07	1.8401e-07
K19082	0.145352	3.49206e-07	5.41624e-07	2.21117e-07	0	0	0
K18660	0.145352	3.49206e-07	5.41624e-07	2.21117e-07	0	0	0
K06221	0.145409	0	0	0	3.15328e-07	4.89155e-07	1.99697e-07
K11916	0.145431	3.79405e-07	5.88592e-07	2.40292e-07	0	0	0
K01745	0.14545	0.000238148	3.70066e-05	1.51079e-05	0.000213155	1.15737e-05	4.72494e-06
K15984	0.14547	2.40134e-06	1.82185e-06	7.43767e-07	4.57228e-06	2.83304e-06	1.15658e-06
K01161	0.145616	4.10345e-07	6.36917e-07	2.6002e-07	0	0	0
K14067	0.145616	4.7094e-07	7.30971e-07	2.98418e-07	0	0	0
K07862	0.145651	0.000218965	2.02439e-05	8.26454e-06	0.000241177	2.79097e-05	1.13941e-05
K20533	0.145693	1.34978e-05	7.39211e-06	3.01781e-06	3.0716e-05	2.56885e-05	1.04873e-05
K09683	0.14575	0	0	0	4.15268e-07	6.44797e-07	2.63237e-07
K02126	0.14575	0	0	0	4.15268e-07	6.44797e-07	2.63237e-07
K01476	0.145865	3.83702e-05	1.21056e-05	4.9421e-06	4.75813e-05	7.62496e-06	3.11288e-06
K02128	0.146112	0	0	0	2.10091e-07	3.2654e-07	1.33309e-07
K01495	0.146224	0.000268715	3.82457e-05	1.56138e-05	0.0002434	9.2941e-06	3.7943e-06
K01952	0.146229	0.00320486	0.000137989	5.63337e-05	0.00306544	0.000167186	6.82535e-05
K17255	0.146333	0	0	0	4.34012e-07	6.74988e-07	2.75563e-07
K15538	0.146399	5.6363e-07	6.31614e-07	2.57855e-07	1.17446e-07	2.87682e-07	1.17446e-07
K01942	0.146591	1.11791e-07	2.73832e-07	1.11791e-07	5.92873e-07	6.96855e-07	2.8449e-07
K07768	0.146657	1.61647e-07	3.95954e-07	1.61647e-07	1.05224e-06	1.32856e-06	5.42384e-07
K04752	0.146932	0	0	0	3.42725e-07	5.33896e-07	2.17962e-07
K12060	0.146932	0	0	0	2.57043e-07	4.00422e-07	1.63472e-07
K03776	0.146932	0	0	0	2.57043e-07	4.00422e-07	1.63472e-07
K12542	0.146955	2.48707e-07	3.97178e-07	1.62147e-07	4.16813e-06	6.09314e-06	2.48751e-06
K12954	0.147059	5.22136e-07	6.0873e-07	2.48513e-07	1.00674e-07	2.46601e-07	1.00674e-07
K10242	0.147104	0	0	0	2.15535e-07	3.3592e-07	1.37139e-07
K18541	0.147104	0	0	0	2.15535e-07	3.3592e-07	1.37139e-07
K19417	0.147228	0	0	0	3.076e-07	4.79569e-07	1.95783e-07
K02943	0.147263	4.75283e-07	7.4107e-07	3.02541e-07	0	0	0
K03669	0.14733	7.70403e-07	6.74547e-07	2.75383e-07	2.0496e-06	1.87741e-06	7.66448e-07
K13929	0.147406	3.31283e-07	5.16746e-07	2.10961e-07	0	0	0
K00858	0.147458	0.000770647	3.85605e-05	1.57423e-05	0.000806307	4.00998e-05	1.63707e-05
K00041	0.14751	0.000334565	4.71742e-05	1.92588e-05	0.000370904	3.14541e-05	1.28411e-05
K08777	0.147642	3.29934e-07	5.14976e-07	2.10238e-07	0	0	0
K01744	0.147682	0.000202293	2.52506e-05	1.03085e-05	0.000183459	1.50567e-05	6.14686e-06
K19672	0.147853	0	0	0	3.37142e-07	5.26531e-07	2.14955e-07
K02256	0.14794	1.59716e-06	2.69141e-06	1.09876e-06	4.88703e-06	4.37808e-06	1.78734e-06
K02959	0.148287	0.000887838	5.86167e-05	2.39302e-05	0.000843512	3.69853e-05	1.50992e-05
K09794	0.14832	0	0	0	3.52774e-07	5.51652e-07	2.25211e-07
K01782	0.14832	0	0	0	2.6458e-07	4.13739e-07	1.68908e-07
K08604	0.14838	1.94815e-07	4.77197e-07	1.94815e-07	7.27068e-07	6.82096e-07	2.78465e-07
K01823	0.148569	3.66927e-05	7.91229e-06	3.23018e-06	4.48594e-05	1.00354e-05	4.09695e-06
K06969	0.148763	0.00108169	4.30064e-05	1.75573e-05	0.0010448	3.85576e-05	1.57411e-05
K00752	0.148816	1.75948e-06	1.01053e-06	4.12547e-07	9.37473e-07	7.97272e-07	3.25485e-07
K04760	0.148923	3.07321e-05	1.83571e-05	7.49426e-06	1.8056e-05	7.56607e-06	3.08884e-06
K06864	0.148953	4.46945e-05	8.46694e-06	3.45661e-06	5.64115e-05	1.62846e-05	6.64818e-06
K13979	0.149136	0	0	0	2.68457e-07	4.2074e-07	1.71766e-07
K19312	0.149222	1.64809e-06	1.7761e-06	7.25089e-07	3.09375e-06	1.4076e-06	5.74652e-07
K05812	0.149614	0	0	0	3.8709e-07	6.0746e-07	2.47995e-07
K10036	0.14975	1.407e-05	5.90048e-06	2.40886e-06	1.01888e-05	1.51966e-06	6.204e-07
K02190	0.149856	3.56758e-05	5.1535e-06	2.10391e-06	4.53162e-05	1.42345e-05	5.81121e-06
K03490	0.150021	4.34268e-05	7.89791e-06	3.22431e-06	5.19856e-05	1.08824e-05	4.44273e-06
K00094	0.15008	3.4765e-07	5.46262e-07	2.2301e-07	0	0	0
K04069	0.150092	0.00127937	0.000111018	4.53228e-05	0.00135411	3.83267e-05	1.56468e-05
K19967	0.150208	2.55482e-06	1.80393e-06	7.36453e-07	3.81901e-06	8.33356e-07	3.40216e-07
K13640	0.150254	5.20412e-07	8.18109e-07	3.33992e-07	0	0	0
K01974	0.15033	0	0	0	3.42877e-07	5.39131e-07	2.20099e-07
K00013	0.150593	0.000690616	4.68736e-05	1.91361e-05	0.000724237	2.45266e-05	1.0013e-05
K18697	0.150605	0	0	0	5.73857e-07	9.02991e-07	3.68645e-07
K01271	0.150622	6.44048e-05	1.03455e-05	4.22353e-06	7.78721e-05	1.84956e-05	7.55079e-06
K07558	0.150724	9.1409e-06	4.73889e-06	1.93464e-06	5.82198e-06	2.19883e-06	8.97667e-07
K15257	0.150775	0	0	0	5.45851e-07	8.59321e-07	3.50816e-07
K19200	0.151023	1.6835e-05	3.41398e-06	1.39375e-06	1.28814e-05	5.20908e-06	2.1266e-06
K06207	0.151096	0.00166232	0.00013545	5.52973e-05	0.00154453	0.000126869	5.17942e-05
K00380	0.151153	3.21959e-06	1.59844e-06	6.5256e-07	4.99503e-06	2.29635e-06	9.37481e-07
K06943	0.151267	8.0825e-06	2.18552e-06	8.92236e-07	6.06614e-06	2.30798e-06	9.42228e-07
K02886	0.151272	0.00110238	0.000130368	5.32226e-05	0.000997551	0.00010156	4.14617e-05
K02047	0.151307	8.46795e-07	9.75189e-07	3.98119e-07	1.87289e-06	1.29072e-06	5.26933e-07
K10592	0.151426	0	0	0	3.48483e-07	5.4958e-07	2.24365e-07
K06420	0.151477	0	0	0	5.81228e-07	9.1676e-07	3.74266e-07
K00768	0.151635	9.5317e-05	1.25872e-05	5.13872e-06	0.000108148	1.58581e-05	6.47406e-06
K02027	0.151816	0.000792961	9.15901e-05	3.73915e-05	0.000866603	7.16096e-05	2.92345e-05
K03574	0.152135	0.00107934	5.09897e-05	2.08165e-05	0.00112494	5.09139e-05	2.07855e-05
K10877	0.152175	1.04897e-06	9.11105e-07	3.71957e-07	3.636e-07	5.8561e-07	2.39074e-07
K19515	0.152349	0	0	0	2.81762e-07	4.4547e-07	1.81863e-07
K11893	0.152349	0	0	0	3.75682e-07	5.93961e-07	2.42483e-07
K20037	0.152354	6.71791e-06	3.48539e-06	1.4229e-06	9.35096e-06	2.27647e-06	9.29367e-07
K15503	0.152481	9.74506e-07	7.28177e-07	2.97277e-07	2.43325e-06	2.18919e-06	8.93735e-07
K02961	0.152521	0.000991225	7.24435e-05	2.95749e-05	0.00093659	4.71169e-05	1.92354e-05
K06861	0.152576	0.000318292	3.43817e-05	1.40363e-05	0.000287536	3.44278e-05	1.40551e-05
K06418	0.152665	1.15769e-06	1.99357e-06	8.13872e-07	2.86368e-06	1.82017e-06	7.43083e-07
K01925	0.152973	0.00126316	8.43972e-05	3.4455e-05	0.00120165	4.8658e-05	1.98645e-05
K00426	0.152976	0.000116774	1.869e-05	7.63014e-06	0.000101117	1.62952e-05	6.65247e-06
K00060	0.15298	0.000118223	1.1764e-05	4.80265e-06	0.000105829	1.57118e-05	6.41433e-06
K04792	0.1531	0	0	0	2.37688e-07	3.76552e-07	1.53727e-07
K00891	0.153194	0.000550285	3.40025e-05	1.38815e-05	0.000596306	6.45146e-05	2.6338e-05
K15856	0.15324	8.34098e-06	6.28497e-06	2.56583e-06	4.02502e-06	2.69916e-06	1.10193e-06
K16164	0.153331	0	0	0	2.85447e-07	4.52497e-07	1.84731e-07
K13941	0.153331	0	0	0	3.80597e-07	6.0333e-07	2.46308e-07
K00710	0.153348	4.41272e-07	6.99546e-07	2.85588e-07	0	0	0
K02007	0.153349	2.61743e-05	6.19826e-06	2.53043e-06	3.05984e-05	3.28205e-06	1.33989e-06
K01274	0.153712	0	0	0	3.40946e-07	5.41031e-07	2.20875e-07
K01448	0.153906	0.00158619	0.000135229	5.52069e-05	0.00170164	0.000123727	5.05113e-05
K17325	0.153985	0	0	0	3.701e-07	5.87725e-07	2.39938e-07
K07018	0.154094	5.53158e-06	4.15132e-06	1.69477e-06	2.52859e-06	2.34978e-06	9.59296e-07
K11744	0.154153	4.29953e-06	1.42252e-06	5.80742e-07	7.24073e-06	4.45099e-06	1.81711e-06
K01001	0.154261	3.23551e-06	1.75214e-06	7.15306e-07	1.74158e-06	1.60205e-06	6.54034e-07
K02822	0.15457	3.22476e-06	1.57413e-06	6.42637e-07	4.678e-06	1.69254e-06	6.90977e-07
K14093	0.154839	3.59856e-06	2.2158e-06	9.04597e-07	6.31119e-06	3.70569e-06	1.51284e-06
K06291	0.155056	0	0	0	3.75014e-07	5.97247e-07	2.43825e-07
K21019	0.155085	4.50931e-07	7.1821e-07	2.93208e-07	0	0	0
K11929	0.155137	0	0	0	3.89257e-07	6.20066e-07	2.53141e-07
K07141	0.155145	5.81323e-05	1.95574e-05	7.98427e-06	7.50567e-05	1.85571e-05	7.5759e-06
K02835	0.155204	0.00111423	5.54174e-05	2.26241e-05	0.00105899	6.83842e-05	2.79177e-05
K11070	0.155303	0.00079226	4.33353e-05	1.76916e-05	0.000760687	2.55683e-05	1.04382e-05
K04653	0.155317	1.01588e-05	3.3645e-06	1.37355e-06	1.31529e-05	3.38362e-06	1.38136e-06
K06447	0.155376	3.73346e-07	5.95103e-07	2.4295e-07	0	0	0
K02809	0.155471	2.56562e-05	9.64947e-06	3.93938e-06	4.04187e-05	2.1468e-05	8.76427e-06
K06966	0.155528	0.000442157	2.18947e-05	8.93848e-06	0.000418613	3.04997e-05	1.24514e-05
K01953	0.156008	0.000668963	4.59196e-05	1.87466e-05	0.000763191	0.000143272	5.84907e-05
K02600	0.15628	0.00141418	9.45031e-05	3.85807e-05	0.00133632	8.08948e-05	3.30252e-05
K09123	0.156386	0.000410505	1.77153e-05	7.23223e-06	0.000393035	2.15824e-05	8.81098e-06
K15655	0.156394	2.94875e-06	1.66625e-06	6.80245e-07	4.1865e-06	1.0665e-06	4.35396e-07
K02356	0.156617	0.00087893	3.80224e-05	1.55226e-05	0.000828847	7.04965e-05	2.87801e-05
K10039	0.156629	1.04198e-06	9.91601e-07	4.04819e-07	1.97419e-06	1.11334e-06	4.5452e-07
K03547	0.156668	0.00034974	1.92729e-05	7.86815e-06	0.000376554	3.83138e-05	1.56415e-05
K02169	0.156768	6.4141e-07	5.28407e-07	2.15721e-07	1.66822e-06	1.55553e-06	6.35041e-07
K01034	0.156825	7.68657e-05	2.60707e-05	1.06433e-05	5.93772e-05	1.01713e-05	4.15241e-06
K09924	0.156898	3.29562e-07	5.27456e-07	2.15333e-07	0	0	0
K01028	0.157092	4.52297e-05	7.00378e-06	2.85928e-06	3.95025e-05	5.92061e-06	2.41708e-06
K20608	0.157143	2.86778e-06	1.16266e-06	4.74656e-07	1.5614e-06	1.73941e-06	7.10111e-07
K03976	0.157595	0.000393677	3.14791e-05	1.28513e-05	0.000421352	3.12795e-05	1.27698e-05
K00662	0.157717	0.000148766	2.38741e-05	9.74657e-06	0.000175265	3.51647e-05	1.43559e-05
K05801	0.157931	0.000272193	2.75522e-05	1.12481e-05	0.000248329	2.6601e-05	1.08598e-05
K03473	0.158021	0.000384881	3.27351e-05	1.33641e-05	0.000356549	3.15742e-05	1.28901e-05
K11785	0.158344	6.67084e-05	6.41915e-06	2.62061e-06	6.08922e-05	6.79097e-06	2.7724e-06
K07697	0.158406	2.42043e-06	1.94319e-06	7.93306e-07	3.97727e-06	1.57563e-06	6.43248e-07
K01741	0.158432	0	0	0	3.79798e-07	6.10349e-07	2.49174e-07
K02460	0.158557	0	0	0	3.03576e-07	4.8802e-07	1.99233e-07
K01354	0.158633	2.29106e-05	1.4863e-05	6.06779e-06	1.35017e-05	2.82199e-06	1.15207e-06
K00767	0.15873	0.000264648	2.3713e-05	9.68077e-06	0.000242766	2.60036e-05	1.06159e-05
K03879	0.158933	0	0	0	8.91035e-07	1.43383e-06	5.8536e-07
K03935	0.15897	0	0	0	2.54684e-07	4.09872e-07	1.6733e-07
K05310	0.15897	0	0	0	2.54684e-07	4.09872e-07	1.6733e-07
K14154	0.159006	1.16149e-06	1.8694e-06	7.63179e-07	0	0	0
K07145	0.159263	0	0	0	3.636e-07	5.8561e-07	2.39074e-07
K03931	0.159316	1.68513e-05	1.93581e-06	7.9029e-07	1.99982e-05	4.68477e-06	1.91255e-06
K02669	0.159354	0.000167952	3.24123e-05	1.32322e-05	0.000192367	2.22817e-05	9.09647e-06
K01829	0.159357	0	0	0	4.0828e-07	6.57735e-07	2.68519e-07
K12141	0.159405	6.70822e-05	1.04299e-05	4.25801e-06	5.74238e-05	1.1549e-05	4.71486e-06
K19270	0.159408	5.45464e-07	6.10945e-07	2.49417e-07	1.18246e-06	8.24678e-07	3.36673e-07
K16264	0.159811	0.00030895	3.59976e-05	1.4696e-05	0.000282064	2.41808e-05	9.87176e-06
K07769	0.160115	2.79478e-07	6.84579e-07	2.79478e-07	1.64003e-06	2.08682e-06	8.51942e-07
K04802	0.160188	1.0299e-05	4.32784e-06	1.76683e-06	7.46335e-06	1.49323e-06	6.0961e-07
K03797	0.160259	0.00191333	9.04897e-05	3.69423e-05	0.00183467	8.9148e-05	3.63945e-05
K12973	0.160366	4.78348e-07	7.72676e-07	3.15444e-07	0	0	0
K18930	0.160406	0.000199265	2.85277e-05	1.16464e-05	0.000178076	1.89158e-05	7.72234e-06
K16792	0.160552	6.13707e-06	1.99643e-06	8.15039e-07	4.47482e-06	1.79742e-06	7.33793e-07
K12234	0.160572	9.49261e-06	3.71556e-06	1.51687e-06	6.81526e-06	2.2177e-06	9.05374e-07
K13812	0.160642	1.14455e-05	4.30262e-06	1.75654e-06	8.70678e-06	1.04207e-06	4.25423e-07
K02022	0.16069	2.95744e-06	2.60725e-06	1.06441e-06	4.88837e-06	1.71674e-06	7.00855e-07
K13829	0.160878	7.99982e-06	3.05286e-06	1.24633e-06	5.26418e-06	3.20305e-06	1.30764e-06
K15533	0.160904	0.000102646	1.41111e-05	5.76081e-06	0.000125314	3.38438e-05	1.38167e-05
K00162	0.161005	3.54134e-05	2.666e-06	1.08839e-06	4.23074e-05	1.08315e-05	4.42193e-06
K11383	0.16102	1.08286e-06	1.55994e-06	6.36842e-07	2.84453e-06	2.38584e-06	9.74016e-07
K00524	0.161859	1.99e-06	2.57842e-06	1.05264e-06	3.73785e-07	4.70479e-07	1.92072e-07
K13950	0.162094	0	0	0	2.49659e-07	4.05118e-07	1.65389e-07
K02589	0.162094	0	0	0	1.2483e-07	2.02559e-07	8.26944e-08
K14379	0.162128	1.53701e-06	2.03857e-06	8.32241e-07	2.32663e-07	5.69906e-07	2.32663e-07
K07730	0.162164	9.43687e-06	4.06956e-06	1.66139e-06	6.79644e-06	1.34281e-06	5.48199e-07
K01630	0.162194	7.3125e-06	2.53443e-06	1.03468e-06	5.14115e-06	2.44903e-06	9.99811e-07
K02716	0.162253	6.0076e-07	9.75253e-07	3.98146e-07	0	0	0
K01358	0.162464	0.0011314	6.9945e-05	2.85549e-05	0.00108486	2.86805e-05	1.17088e-05
K15866	0.16251	8.78015e-06	8.07734e-07	3.29756e-07	7.44592e-06	2.01126e-06	8.21094e-07
K14088	0.162608	5.7114e-06	2.21995e-06	9.0629e-07	7.84705e-06	2.66721e-06	1.08888e-06
K19138	0.162704	8.13591e-06	3.10343e-06	1.26697e-06	1.18807e-05	5.23564e-06	2.13744e-06
K11075	0.162714	3.481e-07	5.47978e-07	2.23711e-07	1.15614e-06	1.19355e-06	4.87264e-07
K00566	0.162765	0.00108779	4.34013e-05	1.77185e-05	0.00106052	9.01538e-06	3.68051e-06
K14392	0.163557	1.66892e-05	4.3346e-06	1.76959e-06	2.4628e-05	1.21838e-05	4.97401e-06
K08260	0.163627	5.91981e-06	4.76929e-06	1.94706e-06	1.1117e-05	6.99661e-06	2.85635e-06
K07570	0.163739	3.8997e-05	1.21429e-05	4.9573e-06	3.05597e-05	6.45159e-06	2.63385e-06
K03257	0.163804	4.41126e-07	7.1903e-07	2.93543e-07	0	0	0
K01886	0.164114	0.00108871	9.0488e-05	3.69416e-05	0.00101676	7.47687e-05	3.05242e-05
K19647	0.164151	7.99096e-07	5.01739e-07	2.04834e-07	1.6184e-06	1.23892e-06	5.05788e-07
K19092	0.164208	3.54766e-05	1.06146e-05	4.33341e-06	2.81188e-05	5.60952e-06	2.29008e-06
K01457	0.164593	4.08168e-07	6.66684e-07	2.72173e-07	0	0	0
K00849	0.1646	0.000919071	7.49001e-05	3.05778e-05	0.000973008	4.63873e-05	1.89375e-05
K06408	0.164749	0.000178896	3.48146e-05	1.4213e-05	0.000207426	3.10039e-05	1.26573e-05
K07123	0.164794	9.12336e-06	4.63393e-06	1.89179e-06	6.17417e-06	1.32492e-06	5.40896e-07
K07038	0.165001	1.76553e-05	5.94306e-06	2.42624e-06	2.18589e-05	3.45305e-06	1.4097e-06
K13282	0.165089	3.87198e-06	8.01313e-07	3.27135e-07	5.50322e-06	2.54468e-06	1.03886e-06
K12700	0.165235	2.48565e-05	1.25841e-05	5.13743e-06	1.65415e-05	5.16878e-06	2.11015e-06
K13668	0.165456	0	0	0	1.6202e-06	2.65235e-06	1.08282e-06
K17292	0.165509	1.21013e-07	2.96419e-07	1.21013e-07	1.10783e-06	1.58827e-06	6.48408e-07
K02601	0.165533	0.00101483	5.6226e-05	2.29541e-05	0.000969585	4.82387e-05	1.96934e-05
K09967	0.165688	5.04877e-07	5.60454e-07	2.28804e-07	1.28968e-06	1.15694e-06	4.72319e-07
K09857	0.165731	7.74276e-07	1.26843e-06	5.17836e-07	0	0	0
K01492	0.165874	1.81516e-05	6.08345e-06	2.48356e-06	1.38768e-05	3.47437e-06	1.4184e-06
K01678	0.166323	0.000225244	8.64176e-06	3.52798e-06	0.000235544	1.45218e-05	5.92848e-06
K08959	0.166563	0	0	0	3.91284e-07	6.42399e-07	2.62258e-07
K15914	0.166563	0	0	0	3.91284e-07	6.42399e-07	2.62258e-07
K15734	0.166744	3.0258e-07	4.97001e-07	2.029e-07	0	0	0
K10037	0.166744	3.0258e-07	4.97001e-07	2.029e-07	0	0	0
K02099	0.166781	2.11009e-05	3.83197e-06	1.56439e-06	2.51754e-05	5.48784e-06	2.2404e-06
K05606	0.166937	0.000141555	2.50089e-05	1.02098e-05	0.000125853	6.35901e-06	2.59605e-06
K08223	0.166981	4.23587e-05	4.79686e-06	1.95831e-06	4.97891e-05	1.12309e-05	4.58499e-06
K08309	0.167117	0.000142591	1.10878e-05	4.52657e-06	0.000159119	2.48086e-05	1.01281e-05
K07278	0.167273	3.10062e-07	4.81002e-07	1.96368e-07	8.65024e-07	7.75791e-07	3.16715e-07
K02242	0.167295	2.23243e-05	9.99538e-06	4.0806e-06	3.09327e-05	1.00298e-05	4.09464e-06
K20370	0.167757	2.27598e-05	7.70449e-06	3.14535e-06	1.7028e-05	5.45411e-06	2.22663e-06
K07636	0.167861	0.000764808	6.53607e-05	2.66834e-05	0.000849889	0.000123982	5.06156e-05
K01480	0.16796	0.000133184	3.0751e-05	1.25541e-05	0.000111506	1.81744e-05	7.41965e-06
K01363	0.168117	7.38017e-07	1.02125e-06	4.16924e-07	1.00674e-07	2.46601e-07	1.00674e-07
K00931	0.168206	0.000441249	4.09021e-05	1.66982e-05	0.00046853	1.8714e-05	7.63997e-06
K03698	0.168355	0.000182333	2.64063e-05	1.07803e-05	0.000201356	1.69497e-05	6.9197e-06
K01029	0.168439	3.0745e-07	5.07227e-07	2.07074e-07	0	0	0
K08717	0.168611	2.51718e-05	3.54875e-06	1.44877e-06	2.82372e-05	3.60635e-06	1.47229e-06
K10761	0.168641	8.73242e-07	1.06498e-06	4.34775e-07	1.95598e-07	3.42023e-07	1.3963e-07
K09800	0.168781	1.6311e-05	4.38208e-06	1.78898e-06	1.95938e-05	3.19073e-06	1.30261e-06
K21024	0.168907	0	0	0	3.36534e-07	5.55882e-07	2.26938e-07
K03546	0.169202	0.000647837	4.13946e-05	1.68993e-05	0.000707108	8.88046e-05	3.62543e-05
K18349	0.169215	2.97518e-05	6.39925e-06	2.61248e-06	3.54509e-05	6.91448e-06	2.82282e-06
K05595	0.169305	0.000144252	2.4725e-05	1.00939e-05	0.000127834	1.12084e-05	4.57582e-06
K00036	0.169423	0	0	0	2.25432e-07	3.72862e-07	1.5222e-07
K02746	0.169478	2.46954e-05	4.58582e-06	1.87215e-06	3.43244e-05	1.52542e-05	6.22749e-06
K19428	0.169522	7.74299e-07	9.52299e-07	3.88775e-07	1.72218e-07	2.921e-07	1.19249e-07
K02261	0.169578	0	0	0	6.70839e-07	1.11e-06	4.53157e-07
K09553	0.169617	4.48334e-07	5.37286e-07	2.19346e-07	1.91012e-06	2.35857e-06	9.62881e-07
K10118	0.169695	0.000272326	3.39602e-05	1.38642e-05	0.000305136	4.23766e-05	1.73002e-05
K09714	0.16972	4.99536e-06	3.77522e-06	1.54123e-06	9.55007e-06	6.52591e-06	2.66419e-06
K07751	0.16994	0	0	0	5.38467e-07	8.91808e-07	3.64079e-07
K03188	0.169973	2.7275e-05	4.04191e-06	1.6501e-06	3.5858e-05	1.36297e-05	5.56431e-06
K00556	0.170061	9.33671e-05	2.28141e-05	9.31383e-06	7.82037e-05	1.05169e-05	4.29352e-06
K15629	0.170113	0	0	0	2.8422e-07	4.70934e-07	1.92258e-07
K10943	0.170272	0	0	0	5.68004e-07	9.4153e-07	3.84378e-07
K21147	0.170288	8.82706e-07	1.02912e-06	4.20137e-07	1.76439e-06	1.03781e-06	4.23686e-07
K01488	0.170496	0.00010131	1.22789e-05	5.01284e-06	0.000121442	3.10508e-05	1.26764e-05
K11493	0.170637	0	0	0	6.37882e-07	1.05836e-06	4.32072e-07
K03706	0.170669	4.8535e-05	1.24268e-05	5.07322e-06	6.12224e-05	1.69935e-05	6.93757e-06
K06374	0.170802	0.000171338	3.35318e-05	1.36893e-05	0.000194435	1.85833e-05	7.58661e-06
K03973	0.170955	1.5412e-05	4.93336e-06	2.01404e-06	1.13672e-05	4.55796e-06	1.86078e-06
K13598	0.17104	4.56971e-07	5.22225e-07	2.13197e-07	1.61056e-06	1.84344e-06	7.52582e-07
K00940	0.171069	0.000178579	1.81443e-05	7.40737e-06	0.000159821	2.53293e-05	1.03406e-05
K10440	0.171245	0.000258313	3.15826e-05	1.28935e-05	0.0002873	3.63714e-05	1.48486e-05
K00689	0.171254	3.27321e-07	5.43945e-07	2.22065e-07	0	0	0
K07333	0.171296	1.70547e-05	9.53158e-06	3.89125e-06	2.51852e-05	9.57841e-06	3.91037e-06
K01586	0.171586	0.000857018	5.38513e-05	2.19847e-05	0.000891533	1.98848e-05	8.11796e-06
K04750	0.171602	2.25136e-06	1.08904e-06	4.44599e-07	1.31466e-06	1.11418e-06	4.54861e-07
K07035	0.17169	0.000481407	4.44425e-05	1.81436e-05	0.000518365	4.24907e-05	1.73468e-05
K03772	0.171914	0.000279674	2.7587e-05	1.12624e-05	0.000250941	3.90733e-05	1.59516e-05
K16845	0.172029	0	0	0	2.96854e-07	4.94298e-07	2.01796e-07
K02815	0.172309	0	0	0	3.31089e-07	5.51699e-07	2.2523e-07
K03762	0.172309	0	0	0	4.96634e-07	8.27549e-07	3.37845e-07
K00529	0.172789	2.93758e-07	4.90095e-07	2.00081e-07	0	0	0
K00226	0.173122	9.47246e-05	2.85067e-05	1.16378e-05	7.62194e-05	1.19232e-05	4.86763e-06
K06394	0.173214	0.000175801	3.32376e-05	1.35692e-05	0.000197136	1.28447e-05	5.24385e-06
K17245	0.173356	6.69904e-07	7.8103e-07	3.18854e-07	3.54847e-06	4.74564e-06	1.9374e-06
K07283	0.173782	0	0	0	2.93833e-07	4.91467e-07	2.00641e-07
K07143	0.173783	2.53185e-06	2.06452e-06	8.42836e-07	4.93022e-06	3.43954e-06	1.40418e-06
K06987	0.173808	2.46794e-05	1.23919e-05	5.05899e-06	4.1126e-05	2.45615e-05	1.00272e-05
K01200	0.1739	0.000696552	8.67591e-05	3.54192e-05	0.000821331	0.000189889	7.75217e-05
K03803	0.174159	0.000352175	4.04982e-05	1.65333e-05	0.000324696	2.18272e-05	8.91093e-06
K12818	0.174164	0	0	0	4.19601e-07	7.02513e-07	2.868e-07
K02330	0.17427	4.86339e-07	8.14469e-07	3.32506e-07	0	0	0
K06020	0.174482	1.29876e-07	3.18131e-07	1.29876e-07	7.33807e-07	9.60641e-07	3.9218e-07
K01734	0.174567	0.00036704	3.6107e-05	1.47406e-05	0.00039257	2.29583e-05	9.3727e-06
K16305	0.174663	1.89391e-06	1.19553e-06	4.88071e-07	2.89897e-06	1.18722e-06	4.84681e-07
K07723	0.175069	1.33338e-05	3.73012e-06	1.52282e-06	1.60613e-05	2.65254e-06	1.08289e-06
K07791	0.175299	6.73265e-05	1.05671e-05	4.31399e-06	5.84754e-05	1.04504e-05	4.26637e-06
K16123	0.175339	1.3212e-06	1.73109e-06	7.06714e-07	2.34891e-07	5.75364e-07	2.34891e-07
K17069	0.175567	0	0	0	5.11316e-07	8.59134e-07	3.5074e-07
K01867	0.175842	0.000960714	6.57897e-05	2.68585e-05	0.000909752	5.49011e-05	2.24133e-05
K10355	0.175908	0	0	0	5.98877e-07	1.00713e-06	4.11158e-07
K01779	0.175921	0.000114006	1.90316e-05	7.76962e-06	0.000126419	8.57738e-06	3.5017e-06
K00822	0.176156	1.21915e-06	1.44232e-06	5.88825e-07	2.7386e-07	6.70818e-07	2.7386e-07
K02935	0.176448	0.00109461	8.6806e-05	3.54384e-05	0.00102659	7.47273e-05	3.05073e-05
K07480	0.177056	1.1439e-06	1.70491e-06	6.96027e-07	5.79259e-06	7.65287e-06	3.12427e-06
K05337	0.177119	2.34661e-05	9.7478e-06	3.97952e-06	2.99545e-05	4.97772e-06	2.03215e-06
K02472	0.177198	9.81407e-05	6.73862e-06	2.75103e-06	9.19001e-05	8.09054e-06	3.30295e-06
K06922	0.177212	0	0	0	3.6267e-07	6.11923e-07	2.49817e-07
K03665	0.177515	0.000797285	3.05823e-05	1.24852e-05	0.000767813	3.9259e-05	1.60274e-05
K03828	0.177516	1.95678e-05	5.7802e-06	2.35976e-06	2.45889e-05	6.20266e-06	2.53222e-06
K02080	0.177677	2.06708e-07	3.20668e-07	1.30912e-07	1.10584e-06	1.48463e-06	6.06098e-07
K00824	0.177679	7.13725e-05	1.73225e-05	7.07187e-06	8.26256e-05	7.82925e-06	3.19628e-06
K02067	0.177704	0.000459464	4.29855e-05	1.75488e-05	0.000423868	4.20537e-05	1.71683e-05
K02851	0.177746	0.000226839	3.79896e-05	1.55092e-05	0.000251842	1.84758e-05	7.54271e-06
K01561	0.177776	0	0	0	2.88808e-07	4.87994e-07	1.99223e-07
K12269	0.177793	4.94715e-08	1.2118e-07	4.94715e-08	6.85449e-07	1.06779e-06	4.35924e-07
K02956	0.177801	0.000783599	6.38613e-05	2.60713e-05	0.000731693	6.01221e-05	2.45447e-05
K03296	0.177936	0.000494398	8.14072e-05	3.32344e-05	0.000444031	2.49304e-05	1.01778e-05
K20257	0.177949	0	0	0	2.89245e-07	4.88945e-07	1.99611e-07
K01968	0.177964	1.97627e-05	1.05988e-05	4.32695e-06	1.32492e-05	2.98449e-06	1.21841e-06
K09817	0.177973	0.000360926	2.58436e-05	1.05506e-05	0.000386245	3.41183e-05	1.39287e-05
K15521	0.178374	1.11791e-07	2.73832e-07	1.11791e-07	4.64637e-07	5.30606e-07	2.16619e-07
K00343	0.178452	6.79614e-05	1.88825e-05	7.70874e-06	5.48076e-05	1.17951e-05	4.81535e-06
K02587	0.178934	3.53634e-06	9.40757e-07	3.84062e-07	4.94071e-06	2.18606e-06	8.92456e-07
K20026	0.179239	1.99685e-07	4.89127e-07	1.99685e-07	7.97537e-07	8.88137e-07	3.6258e-07
K04348	0.179283	0	0	0	5.16676e-07	8.76349e-07	3.57768e-07
K18853	0.179333	5.388e-06	2.75859e-06	1.12619e-06	3.27177e-06	2.29722e-06	9.37838e-07
K01958	0.179809	6.12895e-05	1.49833e-05	6.11691e-06	7.08973e-05	6.4627e-06	2.63839e-06
K01091	0.179948	0.00124597	9.00883e-05	3.67784e-05	0.00131264	6.8656e-05	2.80287e-05
K08477	0.180039	1.46554e-06	9.79803e-07	4.00003e-07	7.02226e-07	8.50053e-07	3.47033e-07
K08166	0.180144	4.74455e-07	8.06484e-07	3.29246e-07	0	0	0
K13006	0.180144	4.74455e-07	8.06484e-07	3.29246e-07	0	0	0
K00965	0.180409	0.000499328	3.74999e-05	1.53093e-05	0.000535678	4.91572e-05	2.00683e-05
K01778	0.180411	0.000606532	4.08819e-05	1.669e-05	0.000655351	7.22789e-05	2.95077e-05
K03595	0.180453	0.000866247	3.63775e-05	1.4851e-05	0.000833911	4.12621e-05	1.68452e-05
K00583	0.181008	6.90059e-06	2.29633e-06	9.37472e-07	4.37132e-06	3.64572e-06	1.48836e-06
K02744	0.181148	2.00144e-05	7.35695e-06	3.00346e-06	2.76754e-05	1.07849e-05	4.40293e-06
K03688	0.181216	3.33102e-05	1.2262e-05	5.00594e-06	2.53448e-05	5.82738e-06	2.37902e-06
K18197	0.181396	2.10553e-05	3.5456e-06	1.44749e-06	2.49173e-05	5.54937e-06	2.26552e-06
K03270	0.181527	0.000272501	2.64152e-05	1.0784e-05	0.000251331	2.46216e-05	1.00517e-05
K08218	0.18172	0.000382791	4.05802e-05	1.65668e-05	0.000347698	4.40427e-05	1.79803e-05
K07671	0.182511	0	0	0	3.17178e-07	5.42357e-07	2.21416e-07
K21105	0.182518	1.67687e-07	4.10748e-07	1.67687e-07	7.03842e-07	8.1965e-07	3.34621e-07
K07265	0.182868	0	0	0	4.52786e-07	7.74931e-07	3.16364e-07
K03693	0.182929	2.91893e-06	1.86788e-06	7.6256e-07	1.7053e-06	9.09209e-07	3.71183e-07
K02974	0.18324	1.11731e-05	4.70839e-06	1.92219e-06	8.00609e-06	2.69524e-06	1.10033e-06
K01848	0.183404	9.7319e-06	2.803e-06	1.14432e-06	1.17212e-05	1.94054e-06	7.92222e-07
K06383	0.183464	0.000155314	1.84174e-05	7.51887e-06	0.000173785	2.57518e-05	1.05131e-05
K05982	0.183509	2.91807e-06	2.42885e-06	9.91572e-07	4.89643e-06	2.36682e-06	9.66249e-07
K00927	0.18357	0.00148331	0.000129575	5.28988e-05	0.00137963	0.000121666	4.967e-05
K19340	0.183763	1.04507e-06	1.03117e-06	4.20973e-07	3.60496e-07	5.61741e-07	2.2933e-07
K01844	0.183804	7.45687e-05	2.93873e-05	1.19973e-05	5.64239e-05	1.02607e-05	4.18892e-06
K01433	0.183968	2.88312e-05	5.78812e-06	2.36299e-06	2.52052e-05	2.28518e-06	9.32921e-07
K02323	0.184225	1.38617e-05	5.50653e-06	2.24803e-06	9.96808e-06	3.79288e-06	1.54844e-06
K14194	0.184506	1.04175e-05	5.62894e-06	2.29801e-06	6.84555e-06	2.44852e-06	9.99602e-07
K01444	0.184507	6.05063e-08	1.4821e-07	6.05063e-08	6.80992e-07	1.05595e-06	4.31089e-07
K04782	0.184882	1.99685e-07	4.89127e-07	1.99685e-07	9.50552e-07	1.19536e-06	4.88005e-07
K00878	0.185173	0.000186116	2.51238e-05	1.02567e-05	0.000208665	2.95862e-05	1.20785e-05
K03350	0.185268	0	0	0	3.33337e-07	5.73924e-07	2.34303e-07
K01992	0.185572	0.0025512	6.6952e-05	2.7333e-05	0.00264907	0.000154783	6.31901e-05
K00246	0.185572	1.48415e-07	3.6354e-07	1.48415e-07	6.89479e-07	8.58483e-07	3.50474e-07
K19167	0.185631	2.46182e-05	7.20234e-06	2.94034e-06	4.2802e-05	3.04974e-05	1.24505e-05
K00937	0.185698	0.000144742	2.07873e-05	8.48636e-06	0.00018258	6.18174e-05	2.52369e-05
K01365	0.185708	5.57316e-07	9.60611e-07	3.92168e-07	0	0	0
K15303	0.185708	5.57316e-07	9.60611e-07	3.92168e-07	0	0	0
K08515	0.185708	1.85772e-07	3.20204e-07	1.30723e-07	0	0	0
K08073	0.185721	9.62137e-07	1.16771e-06	4.76717e-07	3.42115e-06	4.07457e-06	1.66344e-06
K07159	0.185785	8.45243e-06	2.53172e-06	1.03357e-06	6.51045e-06	2.19065e-06	8.94328e-07
K10742	0.186486	2.67178e-06	1.59724e-06	6.52072e-07	3.79602e-06	1.1038e-06	4.50624e-07
K09693	0.186787	0.000102737	1.85364e-05	7.56745e-06	0.000118798	2.06617e-05	8.43512e-06
K05929	0.186793	4.97864e-07	8.60451e-07	3.51278e-07	0	0	0
K02981	0.187543	1.20904e-06	1.91882e-06	7.83354e-07	9.30652e-08	2.27962e-07	9.30652e-08
K09942	0.187555	1.4991e-05	7.44272e-06	3.03848e-06	1.01585e-05	3.82405e-06	1.56116e-06
K01577	0.188235	3.6399e-05	8.99368e-06	3.67165e-06	2.92352e-05	8.57333e-06	3.50005e-06
K14089	0.188267	6.89269e-06	2.17032e-06	8.86031e-07	8.76346e-06	2.4125e-06	9.849e-07
K00962	0.188402	0.00232563	0.000187144	7.64014e-05	0.00216387	0.000209181	8.5398e-05
K18011	0.18878	5.39837e-05	1.95744e-05	7.9912e-06	4.11014e-05	1.08372e-05	4.42428e-06
K00179	0.188897	0.00105032	3.84645e-05	1.57031e-05	0.00100172	7.51645e-05	3.06858e-05
K01834	0.189076	7.8395e-05	1.99884e-05	8.16024e-06	6.58761e-05	8.59706e-06	3.50973e-06
K15554	0.189095	7.65962e-06	4.72086e-06	1.92728e-06	1.11195e-05	3.72567e-06	1.521e-06
K00947	0.189114	2.61039e-06	2.35627e-06	9.61944e-07	4.92788e-06	3.26738e-06	1.3339e-06
K09459	0.18931	3.28472e-05	9.23042e-06	3.7683e-06	4.19464e-05	1.28534e-05	5.24736e-06
K14347	0.189337	3.88381e-06	2.47793e-06	1.01161e-06	7.03707e-06	4.89243e-06	1.99733e-06
K01870	0.189371	0.00293845	0.000221293	9.03426e-05	0.00276719	0.000199422	8.14137e-05
K18907	0.189476	5.10916e-07	5.66628e-07	2.31325e-07	9.65976e-07	5.52939e-07	2.25736e-07
K15578	0.189532	7.6777e-07	1.33595e-06	5.45399e-07	0	0	0
K01008	0.189819	8.46068e-05	2.09171e-05	8.53937e-06	9.86658e-05	1.27189e-05	5.19247e-06
K02364	0.189845	1.05631e-06	1.00966e-06	4.12192e-07	4.15811e-07	4.73902e-07	1.9347e-07
K17243	0.189879	1.7606e-06	1.12955e-06	4.61137e-07	3.03165e-06	1.90369e-06	7.77178e-07
K03610	0.190093	4.72652e-05	7.74129e-06	3.16037e-06	5.65e-05	1.41068e-05	5.75909e-06
K06956	0.190368	2.66912e-06	3.16471e-06	1.29199e-06	6.15615e-06	5.19155e-06	2.11944e-06
K06871	0.190393	0.00101134	6.78513e-05	2.77002e-05	0.000969971	2.44868e-05	9.99671e-06
K18797	0.190398	2.82788e-06	1.18264e-06	4.8281e-07	3.84566e-06	1.32331e-06	5.40238e-07
K17465	0.190818	9.98425e-08	2.44563e-07	9.98425e-08	3.80458e-07	4.24412e-07	1.73266e-07
K02888	0.190821	0.000910276	2.73941e-05	1.11836e-05	0.000865679	7.28677e-05	2.97481e-05
K00604	0.190945	0.000938915	2.55366e-05	1.04253e-05	0.000915135	3.27403e-05	1.33662e-05
K19076	0.191388	1.77763e-05	1.06149e-05	4.33353e-06	1.11424e-05	4.66845e-06	1.90589e-06
K03571	0.191533	7.01166e-05	1.69709e-05	6.92836e-06	8.96883e-05	2.97198e-05	1.21331e-05
K00677	0.191592	0.000246304	2.30929e-05	9.42762e-06	0.00022811	2.18895e-05	8.93634e-06
K05588	0.191952	0	0	0	1.37238e-07	2.40227e-07	9.80724e-08
K12340	0.192093	0.000136942	2.78369e-05	1.13644e-05	0.000120575	6.82122e-06	2.78475e-06
K00881	0.192151	3.06744e-06	2.39589e-06	9.78117e-07	5.20144e-06	2.86825e-06	1.17096e-06
K12069	0.192565	0	0	0	4.91935e-07	8.62397e-07	3.52072e-07
K02619	0.192763	1.70004e-06	2.04612e-06	8.35326e-07	4.05726e-06	3.59255e-06	1.46665e-06
K19423	0.192792	3.52983e-05	1.0925e-05	4.4601e-06	2.82447e-05	5.80681e-06	2.37062e-06
K07321	0.192826	0.00024106	2.79407e-05	1.14067e-05	0.000262057	2.39982e-05	9.79722e-06
K11695	0.19301	1.00427e-05	5.37718e-06	2.19523e-06	6.70356e-06	2.32953e-06	9.51026e-07
K01421	0.193177	2.91444e-05	1.02353e-05	4.17855e-06	2.24297e-05	5.84974e-06	2.38815e-06
K09152	0.193273	2.02492e-06	1.29702e-06	5.29505e-07	3.68039e-06	2.60182e-06	1.06219e-06
K07063	0.19332	2.07427e-06	1.53358e-06	6.26082e-07	8.9596e-07	1.38958e-06	5.67292e-07
K06863	0.193395	5.25818e-06	1.45393e-06	5.93566e-07	4.12133e-06	1.36902e-06	5.589e-07
K16199	0.193408	9.47312e-06	2.87966e-06	1.17562e-06	7.23943e-06	2.66547e-06	1.08817e-06
K19783	0.193621	6.53279e-07	7.39148e-07	3.01756e-07	1.52613e-06	1.34434e-06	5.48823e-07
K14439	0.1937	2.64035e-06	2.56679e-06	1.04789e-06	1.06373e-06	1.04566e-06	4.26891e-07
K01464	0.193719	1.43399e-05	4.85524e-06	1.98214e-06	1.91125e-05	6.84278e-06	2.79355e-06
K00432	0.193815	7.46687e-05	2.24844e-05	9.17922e-06	6.07253e-05	9.77876e-06	3.99216e-06
K15331	0.193951	0	0	0	3.49776e-07	6.15267e-07	2.51182e-07
K03578	0.194068	1.20082e-05	4.85939e-06	1.98384e-06	2.06681e-05	1.44416e-05	5.89578e-06
K11226	0.194139	0	0	0	2.79646e-07	4.92132e-07	2.00912e-07
K16515	0.194328	9.74009e-07	8.78606e-07	3.58689e-07	2.39982e-06	2.3516e-06	9.60036e-07
K03322	0.194475	1.7903e-05	5.00774e-06	2.0444e-06	1.4876e-05	1.82898e-06	7.46677e-07
K03435	0.19455	1.82081e-06	7.76876e-07	3.17158e-07	1.14691e-06	8.97653e-07	3.66465e-07
K15553	0.194842	9.44309e-06	4.08906e-06	1.66935e-06	1.31452e-05	5.08652e-06	2.07656e-06
K02575	0.195119	3.59595e-07	6.34348e-07	2.58972e-07	0	0	0
K05349	0.195182	0.00301781	0.000231576	9.45405e-05	0.00318459	0.000181539	7.41129e-05
K03614	0.195778	0.000933448	6.83976e-05	2.79232e-05	0.000974922	2.63049e-05	1.07389e-05
K08646	0.195902	0	0	0	1.39015e-06	2.45699e-06	1.00306e-06
K10557	0.195942	2.67716e-06	5.24292e-07	2.14041e-07	3.32545e-06	1.01894e-06	4.1598e-07
K05521	0.19619	1.99235e-07	3.62599e-07	1.4803e-07	1.20201e-06	1.73612e-06	7.08769e-07
K19115	0.196311	9.23508e-07	1.3202e-06	5.38968e-07	1.86416e-06	1.01322e-06	4.13644e-07
K03555	0.196443	0.0022615	0.00015144	6.18253e-05	0.00214751	0.000133274	5.44089e-05
K13075	0.19663	1.01223e-06	1.14631e-06	4.67977e-07	2.27602e-06	1.92173e-06	7.84541e-07
K19266	0.196688	2.89134e-06	1.44092e-06	5.88252e-07	1.84403e-06	1.1676e-06	4.7667e-07
K11147	0.197135	0	0	0	5.39139e-07	9.55756e-07	3.90186e-07
K04759	0.1972	0.00213718	5.30261e-05	2.16478e-05	0.00217816	4.96745e-05	2.02795e-05
K00351	0.197513	0.00033625	5.39423e-05	2.20218e-05	0.000300475	3.3462e-05	1.36608e-05
K02918	0.197567	1.00799e-06	1.59113e-06	6.49576e-07	1.00674e-07	2.46601e-07	1.00674e-07
K08296	0.197735	4.45704e-07	7.91271e-07	3.23035e-07	0	0	0
K03501	0.197952	0.000884652	6.56812e-05	2.68143e-05	0.000839958	4.4593e-05	1.8205e-05
K03694	0.198112	0.000173726	2.20456e-05	9.00009e-06	0.000196985	3.49605e-05	1.42725e-05
K18939	0.198336	6.75806e-07	9.13135e-07	3.72786e-07	1.36788e-06	8.24741e-07	3.36699e-07
K16698	0.198588	1.69149e-05	6.99619e-06	2.85618e-06	2.14498e-05	4.01752e-06	1.64014e-06
K15888	0.198602	1.20511e-05	4.43916e-06	1.81228e-06	9.26734e-06	2.19558e-06	8.9634e-07
K03043	0.199053	0.00396877	0.000276725	0.000112972	0.00372487	0.000334837	0.000136696
K00721	0.199487	0.000303463	3.00917e-05	1.22849e-05	0.000279511	3.02998e-05	1.23699e-05
K09802	0.199548	6.70097e-07	1.13286e-06	4.62489e-07	2.29551e-06	2.66778e-06	1.08912e-06
K07261	0.200059	1.49764e-07	3.66845e-07	1.49764e-07	1.24845e-06	1.92694e-06	7.8667e-07
K00298	0.200248	8.98722e-06	1.76854e-06	7.22002e-07	6.7613e-06	3.56089e-06	1.45373e-06
K03556	0.200309	1.18425e-05	5.31109e-06	2.16824e-06	1.65624e-05	6.54883e-06	2.67355e-06
K05816	0.20042	1.63732e-05	6.16909e-06	2.51852e-06	2.01739e-05	2.84048e-06	1.15962e-06
K01417	0.200556	0	0	0	8.86348e-07	1.58435e-06	6.46808e-07
K03611	0.200556	0	0	0	4.43174e-07	7.92175e-07	3.23404e-07
K00712	0.200797	0	0	0	3.80677e-07	6.80858e-07	2.77959e-07
K09482	0.201087	1.31703e-05	4.30825e-06	1.75884e-06	1.04593e-05	2.23197e-06	9.112e-07
K11895	0.201314	0	0	0	4.46078e-07	7.98827e-07	3.2612e-07
K02136	0.201314	0	0	0	2.97385e-07	5.32551e-07	2.17413e-07
K11892	0.201314	0	0	0	2.97385e-07	5.32551e-07	2.17413e-07
K19088	0.201544	7.09339e-07	1.09936e-06	4.48813e-07	1.61522e-06	1.19414e-06	4.87505e-07
K11636	0.202111	2.28434e-06	2.60575e-06	1.06379e-06	4.73742e-06	3.54714e-06	1.44811e-06
K00836	0.202378	4.40477e-05	8.33745e-06	3.40375e-06	5.49881e-05	1.77848e-05	7.26062e-06
K15913	0.202674	8.52254e-06	1.36411e-06	5.56896e-07	1.10077e-05	4.25151e-06	1.73567e-06
K14060	0.202754	4.94715e-08	1.2118e-07	4.94715e-08	6.70839e-07	1.11e-06	4.53157e-07
K16628	0.20302	0	0	0	3.78093e-07	6.7987e-07	2.77556e-07
K06893	0.203149	3.47297e-06	1.94813e-06	7.95323e-07	5.09526e-06	2.17249e-06	8.86915e-07
K06343	0.203211	0	0	0	7.55749e-07	1.35958e-06	5.55045e-07
K01170	0.203537	6.60296e-06	2.14416e-06	8.75348e-07	5.16475e-06	1.45165e-06	5.92632e-07
K07009	0.203929	0.000115859	1.38017e-05	5.63451e-06	0.000125357	1.01232e-05	4.13279e-06
K21000	0.205144	6.39611e-07	8.36508e-07	3.41503e-07	1.39598e-07	3.41943e-07	1.39598e-07
K02991	0.205551	1.08131e-05	3.75773e-06	1.53409e-06	8.35021e-06	2.39414e-06	9.77404e-07
K04103	0.205679	0	0	0	3.67105e-07	6.64338e-07	2.71215e-07
K04691	0.205725	1.09383e-06	1.16559e-06	4.75851e-07	1.84392e-06	6.95975e-07	2.84131e-07
K12527	0.205769	2.77003e-05	9.88332e-06	4.03485e-06	3.66326e-05	1.27953e-05	5.22366e-06
K09992	0.205981	2.97588e-05	7.83044e-06	3.19676e-06	3.8511e-05	1.37806e-05	5.62589e-06
K00527	0.206125	0.00328775	0.000171982	7.02112e-05	0.0031033	0.000286493	0.00011696
K09689	0.206459	0	0	0	3.1096e-07	5.63786e-07	2.30165e-07
K07712	0.206459	0	0	0	3.1096e-07	5.63786e-07	2.30165e-07
K10124	0.206459	0	0	0	3.1096e-07	5.63786e-07	2.30165e-07
K03191	0.20676	9.18292e-07	8.98434e-07	3.66784e-07	2.47724e-06	2.682e-06	1.09492e-06
K20450	0.20689	1.64286e-06	1.11828e-06	4.56538e-07	8.89504e-07	7.86686e-07	3.21163e-07
K13767	0.206969	3.94736e-06	1.32962e-06	5.42816e-07	2.69735e-06	1.83871e-06	7.50649e-07
K13963	0.207017	0.000378385	3.609e-05	1.47337e-05	0.00040219	2.37725e-05	9.7051e-06
K18210	0.207406	1.50576e-05	5.37061e-06	2.19254e-06	1.18959e-05	2.04095e-06	8.33215e-07
K03495	0.20774	0.00190455	0.000133443	5.44778e-05	0.00180142	0.000131772	5.37958e-05
K03498	0.208037	0.00143753	9.54443e-05	3.8965e-05	0.0014982	5.54801e-05	2.26496e-05
K03230	0.208287	9.91429e-07	1.18855e-06	4.85224e-07	2.60579e-06	2.68874e-06	1.09767e-06
K07005	0.208291	8.11971e-05	9.60715e-06	3.9221e-06	9.01774e-05	1.32335e-05	5.40256e-06
K08344	0.208721	1.22551e-06	1.99926e-06	8.16195e-07	1.17446e-07	2.87682e-07	1.17446e-07
K18931	0.209657	3.93104e-06	3.06185e-06	1.25e-06	6.61268e-06	3.82453e-06	1.56136e-06
K21138	0.209746	5.57328e-06	3.63174e-06	1.48265e-06	3.31146e-06	1.973e-06	8.05472e-07
K00764	0.20976	0.00157776	0.000136139	5.55786e-05	0.00171794	0.000217004	8.85914e-05
K06857	0.210176	5.18547e-05	1.2274e-05	5.01086e-06	6.49817e-05	2.06378e-05	8.42535e-06
K03111	0.210538	0.00164673	0.000179405	7.3242e-05	0.00178808	0.000186479	7.61298e-05
K02469	0.210673	0.00407519	0.000289659	0.000118253	0.00384977	0.000294133	0.000120079
K06909	0.210956	0.000289276	5.41048e-05	2.20882e-05	0.000341622	7.92156e-05	3.23396e-05
K02111	0.211249	0.000874316	2.71345e-05	1.10776e-05	0.000847092	4.19067e-05	1.71084e-05
K00557	0.211371	1.62477e-06	1.30501e-06	5.32769e-07	2.57995e-06	1.16921e-06	4.77328e-07
K03228	0.211473	1.67687e-07	4.10748e-07	1.67687e-07	8.83988e-07	1.24846e-06	5.09682e-07
K00121	0.211719	3.31642e-06	2.61905e-06	1.06922e-06	5.71825e-06	3.54745e-06	1.44824e-06
K01046	0.211898	4.0004e-05	1.15095e-05	4.69871e-06	4.78581e-05	8.69638e-06	3.55028e-06
K02399	0.211981	0	0	0	4.89706e-07	8.99611e-07	3.67265e-07
K07572	0.21243	1.3803e-05	8.24315e-06	3.36525e-06	9.02751e-06	3.02921e-06	1.23667e-06
K02584	0.212586	2.62613e-05	1.04468e-05	4.26489e-06	3.77308e-05	1.83325e-05	7.48422e-06
K18682	0.212752	0.00163263	0.00010566	4.31354e-05	0.00154221	0.000128568	5.24878e-05
K05366	0.212762	0.00138046	4.37881e-05	1.78764e-05	0.00141881	5.53587e-05	2.26001e-05
K01698	0.212834	2.68808e-05	4.16603e-06	1.70077e-06	3.08176e-05	5.92951e-06	2.42071e-06
K18546	0.212919	6.04331e-07	1.10044e-06	4.49255e-07	1.28295e-06	5.9168e-07	2.41552e-07
K01214	0.213068	0.000130745	2.79832e-05	1.14241e-05	0.000180796	8.7833e-05	3.58577e-05
K09768	0.213178	8.86901e-05	1.57927e-05	6.44734e-06	0.000109487	3.49066e-05	1.42505e-05
K00134	0.213277	0.00133937	0.000156021	6.36953e-05	0.0012376	0.000104038	4.24732e-05
K04029	0.213519	6.53068e-05	1.45489e-05	5.93955e-06	7.7748e-05	1.77341e-05	7.23992e-06
K01299	0.213556	0.000159876	1.88756e-05	7.70591e-06	0.000172543	1.37559e-05	5.61582e-06
K07642	0.213572	1.40664e-06	1.19235e-06	4.86773e-07	2.19861e-06	8.43211e-07	3.44239e-07
K19607	0.213738	4.99213e-08	1.22282e-07	4.99213e-08	3.88318e-07	6.12147e-07	2.49908e-07
K04720	0.213774	3.5886e-05	7.17371e-06	2.92865e-06	4.4078e-05	1.3302e-05	5.43052e-06
K06886	0.213895	2.55654e-06	1.67332e-06	6.83129e-07	1.45365e-06	1.15856e-06	4.72981e-07
K07177	0.213934	4.07249e-05	2.46541e-05	1.0065e-05	2.71641e-05	4.30519e-06	1.75759e-06
K20222	0.213992	0	0	0	5.92632e-07	1.09388e-06	4.46577e-07
K01972	0.214011	0.00202509	0.000141024	5.75729e-05	0.00193767	7.84394e-05	3.20228e-05
K12555	0.21404	2.4355e-05	1.41373e-05	5.77154e-06	1.58458e-05	6.84714e-06	2.79533e-06
K15318	0.214049	4.74829e-07	8.76562e-07	3.57855e-07	0	0	0
K01414	0.214424	2.57018e-05	1.42036e-05	5.79859e-06	3.98908e-05	2.2036e-05	8.99618e-06
K02615	0.214573	4.22238e-07	7.80439e-07	3.18613e-07	0	0	0
K00705	0.214701	0.00153307	4.56496e-05	1.86364e-05	0.00160749	0.000129786	5.29851e-05
K06937	0.214879	2.30926e-05	5.12918e-06	2.09398e-06	1.96983e-05	3.62063e-06	1.47812e-06
K19235	0.215046	9.89431e-08	2.4236e-07	9.89431e-08	7.17214e-07	1.11809e-06	4.56457e-07
K02852	0.215072	9.03793e-06	3.30917e-06	1.35096e-06	6.90872e-06	2.13871e-06	8.73125e-07
K09727	0.215086	4.41926e-06	2.73994e-06	1.11857e-06	2.4643e-06	2.36247e-06	9.64476e-07
K05979	0.215431	4.94926e-05	7.15909e-06	2.92268e-06	4.28485e-05	1.00086e-05	4.08599e-06
K03686	0.215543	0.00132572	4.94818e-05	2.02008e-05	0.00129463	2.94835e-05	1.20366e-05
K07091	0.216026	0.000601301	4.31575e-05	1.7619e-05	0.00057009	3.85795e-05	1.575e-05
K01729	0.216176	2.27342e-05	8.01838e-06	3.27349e-06	2.73413e-05	2.96152e-06	1.20904e-06
K15835	0.216324	4.09005e-07	6.54164e-07	2.67062e-07	5.03372e-08	1.233e-07	5.03372e-08
K08700	0.216699	0	0	0	2.13361e-07	3.96346e-07	1.61807e-07
K07308	0.217027	2.14212e-06	1.91145e-06	7.80344e-07	9.50156e-07	1.12104e-06	4.57662e-07
K11921	0.21708	9.81525e-05	8.09521e-06	3.30486e-06	9.09335e-05	1.07062e-05	4.3708e-06
K11749	0.217151	0.00105677	3.71938e-05	1.51843e-05	0.00107787	1.24851e-05	5.09702e-06
K07464	0.217181	1.99706e-05	3.97902e-06	1.62443e-06	2.3221e-05	4.55058e-06	1.85777e-06
K07276	0.217189	4.08199e-06	2.54678e-06	1.03972e-06	6.931e-06	4.64628e-06	1.89684e-06
K19710	0.217673	4.69562e-07	5.99934e-07	2.44922e-07	1.76296e-06	2.33223e-06	9.52129e-07
K19294	0.217816	0.000816773	7.87551e-05	3.21516e-05	0.000875418	7.56853e-05	3.08984e-05
K08153	0.217905	3.69537e-05	1.24019e-05	5.06305e-06	4.86776e-05	1.79777e-05	7.33935e-06
K02291	0.218286	3.91269e-06	3.29937e-06	1.34696e-06	6.82606e-06	4.31541e-06	1.76176e-06
K16905	0.218305	7.97775e-06	4.16621e-06	1.70085e-06	1.12049e-05	4.34208e-06	1.77265e-06
K03315	0.218353	0.000368814	1.88217e-05	7.68394e-06	0.000383184	1.90769e-05	7.7881e-06
K09955	0.218365	0.000537351	4.20666e-05	1.71736e-05	0.000579237	6.58199e-05	2.68709e-05
K01996	0.218392	0.000291942	2.72322e-05	1.11175e-05	0.000310006	1.98364e-05	8.09816e-06
K08798	0.218854	4.09712e-07	6.50206e-07	2.65446e-07	1.3736e-06	1.67807e-06	6.85069e-07
K07095	0.218955	0.000725506	5.59758e-05	2.2852e-05	0.000757638	2.16205e-05	8.82654e-06
K17734	0.219488	0.000175094	7.08453e-05	2.89225e-05	0.000136722	1.13495e-05	4.63341e-06
K02119	0.219578	6.02352e-05	1.18127e-05	4.82251e-06	6.91707e-05	1.18208e-05	4.82583e-06
K03715	0.220352	1.53837e-05	8.28257e-06	3.38135e-06	2.6013e-05	1.81114e-05	7.39394e-06
K09510	0.2204	6.6792e-07	1.25157e-06	5.10952e-07	0	0	0
K13892	0.220467	0	0	0	2.5218e-07	4.72619e-07	1.92946e-07
K17616	0.220605	1.21013e-07	2.96419e-07	1.21013e-07	4.81133e-07	6.06576e-07	2.47634e-07
K07266	0.220836	3.11439e-06	2.85854e-06	1.167e-06	1.38814e-06	1.52099e-06	6.20942e-07
K20215	0.220916	7.92133e-06	3.6181e-06	1.47708e-06	5.74528e-06	1.89103e-06	7.72011e-07
K00783	0.221455	0.0007062	4.68609e-05	1.91309e-05	0.000676431	3.0514e-05	1.24573e-05
K01297	0.221764	0.00020465	2.47093e-05	1.00875e-05	0.000185854	2.52565e-05	1.03109e-05
K12524	0.221824	0.000393003	4.16621e-05	1.70085e-05	0.000363671	3.61311e-05	1.47505e-05
K03414	0.221956	0	0	0	3.57493e-07	6.72324e-07	2.74475e-07
K11617	0.221956	0	0	0	1.78746e-07	3.36162e-07	1.37238e-07
K07100	0.222098	2.59753e-07	6.36262e-07	2.59753e-07	1.11381e-06	1.47538e-06	6.0232e-07
K03725	0.222231	1.6494e-05	7.14285e-06	2.91606e-06	1.25724e-05	1.85541e-06	7.57469e-07
K11392	0.222242	4.97864e-07	8.60451e-07	3.51278e-07	1.43884e-06	1.54774e-06	6.31863e-07
K05539	0.222506	4.75433e-06	4.14153e-06	1.69077e-06	2.37024e-06	1.73282e-06	7.07422e-07
K16147	0.222586	1.09178e-05	8.43659e-06	3.44422e-06	6.12335e-06	3.21944e-06	1.31433e-06
K03932	0.223273	0.000126679	1.45947e-05	5.95827e-06	0.000117699	8.60196e-06	3.51174e-06
K03830	0.223387	9.51003e-06	3.41636e-06	1.39472e-06	1.26018e-05	4.72911e-06	1.93065e-06
K00794	0.223456	0.000248796	1.59795e-05	6.5236e-06	0.000227801	3.62582e-05	1.48024e-05
K00104	0.223729	0.000112609	8.89632e-06	3.63191e-06	0.000122708	1.68698e-05	6.88708e-06
K10122	0.224333	1.26412e-06	1.07496e-06	4.38852e-07	5.85232e-07	7.01974e-07	2.8658e-07
K07040	0.224525	0.000360756	3.78379e-05	1.54472e-05	0.000382672	1.69571e-05	6.92269e-06
K08688	0.224526	1.38649e-06	1.08627e-06	4.43469e-07	2.52619e-06	1.86266e-06	7.60427e-07
K00015	0.224689	3.25308e-07	6.46609e-07	2.63977e-07	8.22937e-07	6.84826e-07	2.79579e-07
K11691	0.224857	2.38328e-06	1.34268e-06	5.48146e-07	4.00871e-06	2.7693e-06	1.13056e-06
K15497	0.224862	6.30575e-07	7.07324e-07	2.88764e-07	1.8613e-07	4.55925e-07	1.8613e-07
K02525	0.224983	2.7964e-07	4.34857e-07	1.7753e-07	5.85346e-07	3.82284e-07	1.56067e-07
K02747	0.225062	2.71427e-05	5.79435e-06	2.36553e-06	3.95574e-05	2.27925e-05	9.30501e-06
K19075	0.225111	2.18172e-06	1.86897e-06	7.63002e-07	3.38501e-06	1.30535e-06	5.32908e-07
K07707	0.225198	1.91571e-05	7.26108e-06	2.96432e-06	2.59765e-05	1.06893e-05	4.3639e-06
K10011	0.225411	1.89797e-06	7.59125e-07	3.09911e-07	3.44896e-06	2.84079e-06	1.15975e-06
K05989	0.225534	0.00122217	0.000149272	6.09402e-05	0.00132094	0.000113158	4.61967e-05
K09527	0.225855	1.94815e-07	4.77197e-07	1.94815e-07	8.13702e-07	1.07323e-06	4.38145e-07
K00831	0.22596	0.00109104	8.76473e-05	3.57819e-05	0.00103433	6.25269e-05	2.55265e-05
K02041	0.226035	1.41335e-05	6.64293e-06	2.71197e-06	1.90074e-05	6.44224e-06	2.63003e-06
K16202	0.226038	1.81519e-07	4.44629e-07	1.81519e-07	7.13301e-07	9.06483e-07	3.7007e-07
K00372	0.226454	5.16637e-06	1.85816e-06	7.58591e-07	7.53713e-06	4.10452e-06	1.67567e-06
K09818	0.226993	4.94715e-08	1.2118e-07	4.94715e-08	3.35778e-07	5.31147e-07	2.1684e-07
K08723	0.227064	4.57432e-06	1.60493e-06	6.55208e-07	3.23398e-06	1.98274e-06	8.09449e-07
K07115	0.227079	2.01105e-05	9.08038e-06	3.70705e-06	3.27186e-05	2.22117e-05	9.06787e-06
K01622	0.227228	8.64513e-06	3.02738e-06	1.23592e-06	1.15316e-05	4.58643e-06	1.8724e-06
K01760	0.227233	5.15098e-06	2.91667e-06	1.19073e-06	3.23388e-06	2.1944e-06	8.95861e-07
K11473	0.22737	2.31394e-06	1.94642e-06	7.94622e-07	4.16251e-06	2.93362e-06	1.19765e-06
K01241	0.227592	4.41744e-05	7.67737e-06	3.13427e-06	3.83886e-05	7.91215e-06	3.23012e-06
K03648	0.227675	0.000554874	3.41893e-05	1.39577e-05	0.000533349	2.26708e-05	9.25532e-06
K00798	0.227812	0.000276027	1.82153e-05	7.43638e-06	0.000260498	2.33399e-05	9.52849e-06
K17807	0.227827	7.55909e-06	6.51366e-06	2.65919e-06	3.97042e-06	2.09375e-06	8.54771e-07
K06928	0.228054	2.06022e-05	5.97137e-06	2.4378e-06	2.65465e-05	9.63912e-06	3.93515e-06
K02072	0.228183	0.000107834	2.8891e-05	1.17947e-05	0.00012626	2.00345e-05	8.17906e-06
K03799	0.228519	6.02128e-05	6.79651e-06	2.77466e-06	5.38817e-05	9.99837e-06	4.08182e-06
K04517	0.228645	0.00041274	3.53001e-05	1.44112e-05	0.000440718	4.01227e-05	1.638e-05
K07444	0.228883	0.000738596	2.74848e-05	1.12206e-05	0.000721728	1.68504e-05	6.87916e-06
K19139	0.229088	6.66689e-06	3.55993e-06	1.45334e-06	1.00402e-05	5.37876e-06	2.19587e-06
K18707	0.22955	0.00119054	5.77644e-05	2.35822e-05	0.00115099	4.89516e-05	1.99844e-05
K13607	0.229559	1.8272e-06	1.48644e-06	6.06835e-07	8.71733e-07	1.06562e-06	4.35038e-07
K07334	0.229876	9.69134e-05	2.62703e-05	1.07248e-05	8.11489e-05	1.48933e-05	6.08016e-06
K02782	0.229999	1.07853e-06	6.73892e-07	2.75115e-07	6.76988e-07	3.71282e-07	1.51575e-07
K00872	0.230195	0.000142525	1.13949e-05	4.65194e-06	0.000149625	7.44687e-06	3.04017e-06
K00113	0.230228	6.76213e-05	1.41145e-05	5.76221e-06	5.96515e-05	5.85128e-06	2.38877e-06
K01920	0.230333	3.02532e-07	7.41048e-07	3.02532e-07	1.42114e-06	2.01298e-06	8.21795e-07
K00568	0.230372	1.11023e-06	1.43232e-06	5.84743e-07	3.12153e-07	5.39472e-07	2.20238e-07
K16554	0.230413	5.64904e-06	2.23009e-06	9.10432e-07	7.36482e-06	2.41996e-06	9.87943e-07
K07344	0.230664	6.88021e-06	4.81072e-06	1.96397e-06	2.35894e-05	3.17035e-05	1.29429e-05
K00525	0.230748	0.000554924	9.21912e-05	3.76369e-05	0.000500986	4.7111e-05	1.9233e-05
K03439	0.230787	0.000779272	5.67568e-05	2.31709e-05	0.000747351	2.30995e-05	9.43033e-06
K03821	0.231171	3.32379e-06	2.75529e-06	1.12484e-06	1.70791e-06	1.43076e-06	5.84107e-07
K07010	0.231185	0.000199714	2.87598e-05	1.17412e-05	0.000217373	1.80028e-05	7.34961e-06
K02670	0.231376	1.77489e-06	2.19057e-06	8.94295e-07	5.85338e-07	6.55703e-07	2.6769e-07
K18333	0.231572	1.34753e-06	5.1914e-07	2.11938e-07	9.22739e-07	6.30741e-07	2.57499e-07
K09710	0.231869	0.000559505	2.7497e-05	1.12256e-05	0.00057885	2.50959e-05	1.02453e-05
K03791	0.232073	2.11024e-05	7.22531e-06	2.94972e-06	1.6586e-05	4.83831e-06	1.97523e-06
K00641	0.232215	0.000207288	2.39502e-05	9.77762e-06	0.000191806	1.77592e-05	7.25016e-06
K10925	0.232338	2.04653e-06	3.21542e-06	1.31269e-06	3.50109e-07	5.84784e-07	2.38737e-07
K02145	0.232362	5.99361e-07	9.28589e-07	3.79095e-07	1.00674e-07	2.46601e-07	1.00674e-07
K04083	0.232586	0.000414191	3.02707e-05	1.2358e-05	0.000432281	1.73127e-05	7.06788e-06
K02337	0.232634	0.00344311	0.000301062	0.000122908	0.00324137	0.000246186	0.000100505
K01816	0.233308	3.37167e-05	9.64473e-06	3.93744e-06	4.07193e-05	9.47576e-06	3.86846e-06
K03405	0.233355	9.79956e-06	2.22529e-06	9.08471e-07	1.22504e-05	4.17685e-06	1.70519e-06
K03243	0.233512	1.32675e-05	3.60807e-06	1.47299e-06	1.05998e-05	3.67917e-06	1.50202e-06
K11251	0.233534	0	0	0	2.50394e-07	4.83714e-07	1.97476e-07
K19174	0.233595	1.59879e-05	2.78385e-06	1.1365e-06	1.80465e-05	2.84084e-06	1.15977e-06
K03587	0.233638	0.000705391	4.85399e-05	1.98163e-05	0.000667566	5.46438e-05	2.23082e-05
K00123	0.233649	9.58239e-05	2.59851e-05	1.06084e-05	0.000114288	2.44475e-05	9.98063e-06
K20451	0.234403	5.37091e-07	5.24001e-07	2.13922e-07	2.15535e-07	3.3592e-07	1.37139e-07
K01428	0.234791	4.32457e-05	9.38277e-06	3.8305e-06	5.2998e-05	1.63999e-05	6.69525e-06
K02051	0.235154	0.00056152	4.17225e-05	1.70331e-05	0.000584368	1.48941e-05	6.08049e-06
K10776	0.235163	7.71272e-07	9.88808e-07	4.03679e-07	1.70094e-06	1.50729e-06	6.1535e-07
K02668	0.235251	0	0	0	2.90892e-07	5.64172e-07	2.30322e-07
K04072	0.23535	0.000536173	5.22788e-05	2.13427e-05	0.000498263	5.1722e-05	2.11154e-05
K18866	0.235381	3.42721e-06	1.58006e-06	6.45059e-07	2.36984e-06	1.30818e-06	5.34064e-07
K06143	0.235409	6.6293e-05	1.08078e-05	4.41228e-06	7.24709e-05	5.18242e-06	2.11572e-06
K03972	0.235434	2.4126e-06	1.74445e-06	7.12171e-07	3.88434e-06	2.26079e-06	9.22963e-07
K03637	0.235449	5.69279e-05	8.89932e-06	3.63313e-06	6.41594e-05	1.08485e-05	4.42888e-06
K13927	0.23556	3.7725e-05	3.69862e-06	1.50996e-06	4.49171e-05	1.34597e-05	5.49492e-06
K02984	0.235637	9.38222e-06	1.96435e-06	8.01943e-07	1.1275e-05	3.10497e-06	1.2676e-06
K00590	0.235683	2.081e-06	9.90072e-07	4.04195e-07	3.32668e-06	2.20638e-06	9.00752e-07
K03476	0.235786	4.70689e-06	3.40065e-06	1.38831e-06	6.80354e-06	2.23864e-06	9.1392e-07
K07054	0.236799	2.12751e-05	1.9912e-06	8.12905e-07	2.3812e-05	4.51844e-06	1.84465e-06
K14094	0.236801	3.90251e-06	2.13376e-06	8.71102e-07	6.0528e-06	3.60045e-06	1.46988e-06
K03088	0.236899	0.00389026	0.000333158	0.000136011	0.00408287	0.000172092	7.02561e-05
K00331	0.237201	4.50706e-05	8.4696e-06	3.4577e-06	3.89279e-05	8.45408e-06	3.45136e-06
K02890	0.237381	0.000949669	8.03316e-05	3.27952e-05	0.000902975	4.27629e-05	1.74579e-05
K03320	0.23769	0.000131511	1.93974e-05	7.91894e-06	0.000172877	7.83098e-05	3.19698e-05
K12686	0.2377	5.11453e-07	8.90859e-07	3.63691e-07	5.03372e-08	1.233e-07	5.03372e-08
K01892	0.237708	0.00140382	9.5805e-05	3.91122e-05	0.00134329	6.89887e-05	2.81645e-05
K10819	0.237716	0	0	0	2.47881e-07	4.8348e-07	1.9738e-07
K02122	0.237718	5.47215e-05	1.08464e-05	4.42803e-06	6.78154e-05	2.31213e-05	9.43924e-06
K03732	0.237982	2.49964e-05	1.04513e-05	4.26672e-06	3.62201e-05	1.92504e-05	7.85893e-06
K02588	0.238221	3.58578e-05	8.02681e-06	3.27693e-06	4.42482e-05	1.42831e-05	5.83104e-06
K00963	0.238342	0.000148195	1.22307e-05	4.99315e-06	0.000157525	1.35081e-05	5.51467e-06
K02237	0.23846	0.000162381	2.91696e-05	1.19084e-05	0.000178155	9.94767e-06	4.06112e-06
K01190	0.238481	0.00330664	0.000197713	8.0716e-05	0.0034321	0.000144899	5.91548e-05
K11907	0.238501	8.49458e-07	4.5805e-07	1.86998e-07	4.6312e-07	6.00039e-07	2.44965e-07
K02241	0.238667	2.32452e-05	1.15439e-05	4.71279e-06	3.10753e-05	1.00497e-05	4.10275e-06
K11939	0.238777	5.58957e-08	1.36916e-07	5.58957e-08	3.74489e-07	6.07678e-07	2.48083e-07
K12073	0.238883	1.11791e-07	2.73832e-07	1.11791e-07	1.13112e-06	1.97457e-06	8.06116e-07
K18675	0.239102	8.6924e-06	4.75986e-06	1.9432e-06	1.21009e-05	4.67149e-06	1.90713e-06
K07069	0.239201	8.00445e-07	9.49975e-07	3.87826e-07	2.31445e-06	2.80663e-06	1.1458e-06
K03734	0.239256	0.000785777	6.19413e-05	2.52874e-05	0.000824736	4.44763e-05	1.81574e-05
K19237	0.239466	4.54559e-05	1.90959e-05	7.79587e-06	3.49509e-05	7.65081e-06	3.12343e-06
K13820	0.239498	1.00127e-06	1.13271e-06	4.62426e-07	1.97406e-06	1.53184e-06	6.2537e-07
K18345	0.239518	2.80054e-06	8.05125e-07	3.28691e-07	2.01799e-06	1.30413e-06	5.32411e-07
K06187	0.239701	0.000789307	3.44344e-05	1.40578e-05	0.000761595	4.19815e-05	1.71389e-05
K11212	0.239846	7.90263e-06	2.08501e-06	8.51201e-07	6.15004e-06	2.72987e-06	1.11447e-06
K01281	0.240031	1.17464e-06	1.58786e-06	6.48242e-07	2.56446e-06	2.21478e-06	9.04178e-07
K16014	0.240074	5.45086e-07	1.06891e-06	4.36382e-07	0	0	0
K09000	0.240198	1.4047e-05	1.13439e-05	4.63112e-06	8.12466e-06	2.50369e-06	1.02213e-06
K04761	0.24052	0.000151389	3.37136e-05	1.37635e-05	0.000133803	7.41645e-06	3.02775e-06
K09499	0.240781	0	0	0	4.30657e-07	8.45881e-07	3.4533e-07
K14564	0.241039	1.4793e-05	7.16351e-06	2.92449e-06	1.06156e-05	4.01091e-06	1.63745e-06
K03585	0.241089	0.000423584	4.10267e-05	1.67491e-05	0.000392465	4.53648e-05	1.85201e-05
K06867	0.24113	5.11304e-05	1.70052e-05	6.94233e-06	7.71968e-05	4.83353e-05	1.97328e-05
K13923	0.241264	1.61647e-07	3.95954e-07	1.61647e-07	5.14756e-07	5.7036e-07	2.32848e-07
K02995	0.242221	9.45598e-06	3.11751e-06	1.27272e-06	7.5975e-06	1.92198e-06	7.84647e-07
K19955	0.24229	7.24839e-05	7.93122e-06	3.23791e-06	8.08862e-05	1.45376e-05	5.93495e-06
K03733	0.242323	0.000670485	6.68026e-05	2.7272e-05	0.000629149	4.66459e-05	1.90431e-05
K00135	0.242758	8.64094e-06	1.77026e-06	7.22707e-07	1.22859e-05	6.97039e-06	2.84565e-06
K15582	0.242817	0.000430445	4.09713e-05	1.67264e-05	0.000461708	4.61195e-05	1.88282e-05
K03466	0.24287	0.00221439	0.000148159	6.04858e-05	0.00212823	8.34231e-05	3.40573e-05
K03086	0.242913	0.00181477	6.84021e-05	2.7925e-05	0.00175533	9.53007e-05	3.89064e-05
K19353	0.243228	3.77983e-05	6.782e-06	2.76874e-06	4.33906e-05	8.71845e-06	3.55929e-06
K02357	0.243416	0.00149886	0.000127932	5.22279e-05	0.0014227	7.92475e-05	3.23527e-05
K11131	0.243497	4.91234e-06	2.19946e-06	8.97926e-07	3.10868e-06	2.80523e-06	1.14523e-06
K19180	0.243529	1.03815e-05	3.01698e-06	1.23168e-06	1.51418e-05	8.91194e-06	3.63828e-06
K06351	0.24401	5.58957e-08	1.36916e-07	5.58957e-08	3.03729e-07	4.70877e-07	1.92235e-07
K00610	0.244042	0.000439111	2.21166e-05	9.02908e-06	0.000452496	1.4572e-05	5.94901e-06
K16209	0.244375	8.80882e-05	1.27085e-05	5.18821e-06	9.84905e-05	1.62125e-05	6.61874e-06
K04780	0.244425	4.54066e-07	8.36456e-07	3.41482e-07	1.1114e-06	9.97605e-07	4.07271e-07
K00555	0.24459	9.73698e-06	3.532e-06	1.44193e-06	7.86926e-06	1.10384e-06	4.5064e-07
K14980	0.244983	0	0	0	6.75837e-07	1.34021e-06	5.4714e-07
K08697	0.245697	1.99685e-07	4.89127e-07	1.99685e-07	5.64705e-07	5.3518e-07	2.18486e-07
K07151	0.245826	5.53621e-06	3.88519e-06	1.58612e-06	9.23474e-06	6.23733e-06	2.54638e-06
K02411	0.245925	4.20755e-05	1.35366e-05	5.52629e-06	5.89523e-05	3.06861e-05	1.25275e-05
K03605	0.246123	1.15901e-06	1.02277e-06	4.17546e-07	1.89454e-06	1.0452e-06	4.267e-07
K08988	0.246228	2.2163e-05	8.78447e-06	3.58624e-06	3.73959e-05	2.89912e-05	1.18356e-05
K12992	0.246312	2.99775e-05	1.2162e-05	4.96511e-06	3.96042e-05	1.47892e-05	6.03765e-06
K18816	0.246343	3.70463e-05	6.25704e-06	2.55443e-06	4.45159e-05	1.34767e-05	5.50185e-06
K17828	0.246471	0.000819381	3.86991e-05	1.57988e-05	0.000791382	4.0078e-05	1.63618e-05
K03608	0.246506	5.25766e-05	8.9267e-06	3.64431e-06	6.17618e-05	1.59496e-05	6.51141e-06
K18941	0.24711	4.5198e-06	3.56685e-06	1.45616e-06	2.55532e-06	1.6127e-06	6.58382e-07
K03006	0.24715	1.35442e-06	1.44388e-06	5.89463e-07	5.11316e-07	8.59134e-07	3.5074e-07
K07735	0.24751	4.32708e-05	1.35344e-05	5.52541e-06	3.63758e-05	2.43454e-06	9.93898e-07
K03092	0.247813	0.000574038	3.32139e-05	1.35595e-05	0.000549481	3.60424e-05	1.47142e-05
K00584	0.248029	8.51627e-06	3.3198e-06	1.3553e-06	1.03681e-05	1.62851e-06	6.64835e-07
K03462	0.248139	0.00015662	2.37418e-05	9.69256e-06	0.000135754	3.42529e-05	1.39837e-05
K09774	0.248165	2.53254e-05	1.24554e-05	5.08491e-06	4.15684e-05	2.99578e-05	1.22302e-05
K17242	0.248186	5.78723e-06	3.00906e-06	1.22845e-06	7.75703e-06	2.5352e-06	1.03499e-06
K05567	0.248411	5.31832e-05	1.57765e-05	6.44075e-06	6.35534e-05	1.34397e-05	5.48673e-06
K00595	0.248456	4.31744e-05	9.92227e-06	4.05075e-06	5.02642e-05	1.0117e-05	4.13024e-06
K06346	0.248586	0.000783458	5.65305e-05	2.30785e-05	0.000823971	5.80079e-05	2.36816e-05
K05692	0.248868	1.84871e-06	5.49359e-07	2.24275e-07	9.02192e-07	1.81216e-06	7.39812e-07
K10038	0.24903	9.49298e-07	8.98305e-07	3.66732e-07	1.90765e-06	1.69458e-06	6.91811e-07
K03271	0.249258	0.00017259	3.09548e-05	1.26372e-05	0.000156203	1.08873e-05	4.44474e-06
K11329	0.249366	1.1283e-06	1.57093e-06	6.41331e-07	2.93366e-06	3.25677e-06	1.32957e-06
K03702	0.249735	0.00189752	0.000119157	4.86457e-05	0.00180823	0.000133563	5.45267e-05
K00260	0.250165	3.0237e-06	1.36488e-06	5.57211e-07	3.93601e-06	1.2198e-06	4.97981e-07
K05934	0.250329	3.36308e-05	5.30083e-06	2.16405e-06	3.68555e-05	3.71425e-06	1.51634e-06
K05589	0.250427	3.49449e-07	8.55972e-07	3.49449e-07	8.44442e-07	5.04875e-07	2.06114e-07
K00972	0.250573	0.000106474	1.5689e-05	6.40501e-06	9.34583e-05	2.09083e-05	8.53578e-06
K00076	0.250593	2.20316e-05	9.51397e-06	3.88406e-06	2.69665e-05	2.77786e-06	1.13405e-06
K00133	0.250943	0.00105846	7.06897e-05	2.88589e-05	0.00101805	4.00437e-05	1.63478e-05
K07213	0.251	1.59639e-05	2.38827e-06	9.75008e-07	1.27641e-05	5.97254e-06	2.43828e-06
K02455	0.251109	1.03475e-05	4.39375e-06	1.79374e-06	7.59074e-06	3.37943e-06	1.37964e-06
K01761	0.2513	4.92611e-05	2.48205e-05	1.01329e-05	3.62983e-05	7.99404e-06	3.26355e-06
K14121	0.25132	2.30112e-06	1.87308e-06	7.6468e-07	1.18127e-06	1.25168e-06	5.10998e-07
K13479	0.251623	1.02365e-05	5.32357e-06	2.17334e-06	1.35808e-05	4.12097e-06	1.68238e-06
K09816	0.25179	0.000384083	3.98651e-05	1.62748e-05	0.000414802	4.7305e-05	1.93122e-05
K02818	0.252322	2.35492e-06	1.64592e-06	6.71944e-07	3.68938e-06	2.12847e-06	8.68943e-07
K03658	0.252466	0.000304101	7.42877e-05	3.03278e-05	0.000266157	1.83939e-05	7.50926e-06
K05786	0.252536	2.2718e-05	6.44331e-06	2.63047e-06	2.66888e-05	4.75828e-06	1.94256e-06
K09722	0.252625	7.25957e-06	2.46019e-06	1.00437e-06	5.74238e-06	1.82153e-06	7.43638e-07
K12529	0.252647	6.22823e-07	9.65926e-07	3.94338e-07	1.48933e-06	1.45734e-06	5.94956e-07
K03616	0.252742	0.000604263	4.94941e-05	2.02059e-05	0.000634818	3.67811e-05	1.50158e-05
K16898	0.252817	0.001138	0.000143326	5.85125e-05	0.00121664	6.82393e-05	2.78586e-05
K00428	0.252864	0.000232831	1.35019e-05	5.51213e-06	0.000223743	1.24207e-05	5.07073e-06
K03723	0.253006	0.00255889	0.000140268	5.72643e-05	0.00246423	0.000129883	5.30246e-05
K01114	0.253327	1.76372e-06	1.72906e-06	7.05887e-07	3.01772e-06	1.85258e-06	7.56315e-07
K00971	0.253595	0.000703649	3.55952e-05	1.45317e-05	0.000676832	4.0909e-05	1.6701e-05
K01012	0.253669	0.000364374	5.28291e-05	2.15674e-05	0.000393069	2.40177e-05	9.80519e-06
K03549	0.253726	1.34579e-05	2.11662e-06	8.64106e-07	1.65367e-05	5.85649e-06	2.3909e-06
K11060	0.253736	4.66419e-07	5.4799e-07	2.23716e-07	1.222e-06	1.42668e-06	5.82441e-07
K05593	0.254016	0.000123423	2.02387e-05	8.26242e-06	0.000139226	2.4767e-05	1.01111e-05
K06950	0.254078	0.000564008	4.57922e-05	1.86946e-05	0.000537978	2.60691e-05	1.06427e-05
K00762	0.254133	0.000929045	2.80724e-05	1.14605e-05	0.000898155	5.58822e-05	2.28138e-05
K04762	0.254354	0.00021825	1.98355e-05	8.09782e-06	0.000205164	1.75796e-05	7.17685e-06
K01755	0.254521	0.00103106	3.82502e-05	1.56156e-05	0.00100593	3.35951e-05	1.37152e-05
K19221	0.254536	4.92928e-05	1.56647e-05	6.3951e-06	5.82863e-05	9.31263e-06	3.80187e-06
K01825	0.25463	2.97729e-07	4.9734e-07	2.03038e-07	7.11931e-07	6.76314e-07	2.76104e-07
K05833	0.254701	0.000231826	3.5849e-05	1.46353e-05	0.000259382	4.28377e-05	1.74884e-05
K01918	0.254766	0.000338863	3.14492e-05	1.28391e-05	0.000311404	4.59372e-05	1.87538e-05
K02001	0.25482	0	0	0	3.24197e-07	6.57354e-07	2.68364e-07
K01095	0.255125	2.51475e-05	4.34901e-06	1.77548e-06	2.28253e-05	1.81281e-06	7.40076e-07
K03382	0.25536	3.37386e-06	1.74836e-06	7.13766e-07	4.34585e-06	9.14812e-07	3.73471e-07
K02479	0.255429	1.61647e-07	3.95954e-07	1.61647e-07	5.3433e-07	6.44837e-07	2.63254e-07
K08978	0.255539	0.000167684	1.3898e-05	5.67382e-06	0.000184238	3.0613e-05	1.24977e-05
K03087	0.255871	2.0562e-05	4.62671e-06	1.88885e-06	2.3981e-05	5.18475e-06	2.11667e-06
K03059	0.255998	3.2933e-06	1.89454e-06	7.73441e-07	1.99234e-06	1.84553e-06	7.53435e-07
K08857	0.256196	1.6316e-06	1.35363e-06	5.52615e-07	3.45645e-06	3.45595e-06	1.41089e-06
K03738	0.256332	0.000196532	2.03968e-05	8.32695e-06	0.000217386	3.72038e-05	1.51884e-05
K06416	0.256813	6.33952e-05	1.73719e-05	7.09206e-06	5.35026e-05	1.02073e-05	4.16711e-06
K07405	0.256815	9.04509e-05	6.86486e-06	2.80257e-06	8.44739e-05	1.00534e-05	4.10427e-06
K14126	0.25688	5.99103e-06	2.08458e-06	8.51027e-07	4.71064e-06	1.56758e-06	6.3996e-07
K01197	0.257288	0.000397641	3.87461e-05	1.5818e-05	0.000422254	3.18904e-05	1.30192e-05
K07022	0.257568	1.0632e-05	6.19828e-06	2.53044e-06	7.07427e-06	3.77706e-06	1.54198e-06
K07216	0.257734	7.32796e-05	1.69411e-05	6.91617e-06	8.9855e-05	2.92822e-05	1.19544e-05
K02914	0.257813	0.000312835	1.56524e-05	6.39008e-06	0.000296914	2.84811e-05	1.16273e-05
K07502	0.257835	3.41762e-05	6.20775e-06	2.5343e-06	4.13929e-05	1.33604e-05	5.45438e-06
K01089	0.257861	9.85272e-05	1.14169e-05	4.66091e-06	9.05974e-05	1.14777e-05	4.68574e-06
K01890	0.257868	0.00210397	0.000139398	5.69089e-05	0.00201051	0.000130301	5.3195e-05
K13276	0.258869	7.27011e-06	7.71511e-06	3.14968e-06	3.31985e-06	2.41033e-06	9.84012e-07
K13039	0.258949	1.20512e-06	9.20139e-07	3.75645e-07	5.07806e-07	1.09082e-06	4.45325e-07
K18831	0.259356	7.56705e-05	1.45503e-05	5.94016e-06	9.45107e-05	3.57442e-05	1.45925e-05
K01934	0.259438	0.000456256	3.62932e-05	1.48166e-05	0.000479606	3.11667e-05	1.27237e-05
K13522	0.259523	6.92545e-06	2.72765e-06	1.11356e-06	4.96358e-06	2.95327e-06	1.20567e-06
K13634	0.259542	7.07908e-07	8.33435e-07	3.40248e-07	2.54684e-07	4.09872e-07	1.6733e-07
K06281	0.259657	5.6363e-07	6.31614e-07	2.57855e-07	1.36768e-06	1.5223e-06	6.21476e-07
K03346	0.259809	0.00012108	4.8793e-05	1.99197e-05	9.38312e-05	2.72233e-05	1.11139e-05
K01754	0.259827	0.000344604	3.6975e-05	1.5095e-05	0.000368801	3.30874e-05	1.35079e-05
K07374	0.260819	3.06606e-07	5.00432e-07	2.043e-07	1.75458e-06	2.93338e-06	1.19755e-06
K17195	0.260901	6.02773e-07	9.37506e-07	3.82735e-07	1.58657e-06	1.79175e-06	7.31478e-07
K07991	0.260925	9.36064e-06	5.17347e-06	2.11206e-06	1.2842e-05	4.94456e-06	2.01861e-06
K11694	0.260927	1.17242e-05	5.79032e-06	2.36389e-06	8.14076e-06	4.55341e-06	1.85892e-06
K07016	0.26104	1.50363e-05	7.62844e-06	3.1143e-06	1.99364e-05	6.58164e-06	2.68695e-06
K09859	0.261055	2.1156e-05	1.11003e-05	4.53167e-06	2.69762e-05	4.4729e-06	1.82605e-06
K18138	0.261142	0.000223866	3.70781e-05	1.51371e-05	0.000203145	2.10072e-05	8.57617e-06
K19504	0.261266	2.42326e-06	1.2999e-06	5.3068e-07	3.58035e-06	1.99404e-06	8.14064e-07
K05879	0.261842	2.29976e-05	5.09671e-06	2.08072e-06	2.83093e-05	9.6817e-06	3.95254e-06
K11623	0.261922	1.107e-06	1.3133e-06	5.36151e-07	5.34138e-06	8.62423e-06	3.52083e-06
K05346	0.261924	2.15345e-06	1.16962e-06	4.77495e-07	3.19787e-06	1.80606e-06	7.37322e-07
K20345	0.261927	2.77013e-05	1.06499e-05	4.34779e-06	4.26579e-05	2.89151e-05	1.18045e-05
K13590	0.261975	2.44528e-06	1.2842e-06	5.24272e-07	4.80551e-06	4.69048e-06	1.91488e-06
K06869	0.262091	2.08046e-06	1.58118e-06	6.45516e-07	3.36559e-06	2.12485e-06	8.67468e-07
K07874	0.262691	0	0	0	1.113e-06	2.29695e-06	9.37724e-07
K02231	0.262839	7.36699e-05	1.28593e-05	5.24979e-06	8.14433e-05	9.59995e-06	3.91916e-06
K09935	0.262912	0.00014463	2.28822e-05	9.3416e-06	0.000131386	1.49732e-05	6.11276e-06
K05996	0.262976	1.07765e-07	2.63969e-07	1.07765e-07	4.14162e-07	5.75035e-07	2.34757e-07
K07217	0.26306	2.75731e-05	4.44801e-06	1.81589e-06	3.05719e-05	4.3103e-06	1.75967e-06
K19048	0.263126	1.07565e-06	1.66151e-06	6.78309e-07	2.46299e-07	4.17804e-07	1.70568e-07
K00554	0.263142	0.000694376	3.00391e-05	1.22634e-05	0.00066318	5.70167e-05	2.3277e-05
K15771	0.263256	0.000264221	4.66966e-05	1.90638e-05	0.000295655	4.51477e-05	1.84315e-05
K06968	0.263605	2.49732e-05	8.22184e-06	3.35655e-06	3.74724e-05	2.45055e-05	1.00043e-05
K02855	0.263753	3.19157e-05	6.43697e-06	2.62788e-06	3.62953e-05	6.37521e-06	2.60267e-06
K19426	0.263854	2.4457e-06	1.93682e-06	7.90704e-07	3.99923e-06	2.56539e-06	1.04731e-06
K02278	0.26459	3.78317e-06	2.82468e-06	1.15317e-06	5.80809e-06	3.10374e-06	1.2671e-06
K00759	0.264844	0.000578196	2.12007e-05	8.65517e-06	0.0005632	2.27502e-05	9.28773e-06
K02478	0.265097	6.16997e-06	2.20204e-06	8.98979e-07	4.4593e-06	2.78373e-06	1.13645e-06
K14358	0.265185	5.38825e-08	1.31985e-07	5.38825e-08	2.57043e-07	4.00422e-07	1.63472e-07
K01854	0.265234	0.000298901	1.81379e-05	7.40475e-06	0.000317645	3.44156e-05	1.40501e-05
K17073	0.265533	0.000143808	1.54438e-05	6.30489e-06	0.000153616	1.32831e-05	5.42281e-06
K14656	0.265629	5.22198e-06	2.86641e-06	1.17021e-06	6.77925e-06	1.49953e-06	6.12179e-07
K07263	0.266121	0.00110125	8.67447e-05	3.54134e-05	0.00104897	6.55285e-05	2.67519e-05
K19817	0.266138	2.55256e-06	1.68776e-06	6.89024e-07	1.68797e-06	6.20127e-07	2.53166e-07
K19334	0.266293	3.49852e-06	1.4501e-06	5.92001e-07	2.65101e-06	1.00296e-06	4.09457e-07
K02778	0.266305	7.91536e-06	5.53263e-06	2.25869e-06	4.729e-06	3.65168e-06	1.49079e-06
K02107	0.266327	5.54859e-06	4.42069e-06	1.80474e-06	8.18821e-06	3.25855e-06	1.3303e-06
K12585	0.267067	1.18038e-06	9.55919e-07	3.90252e-07	6.41306e-07	5.90169e-07	2.40936e-07
K02884	0.267095	0.000784173	5.08158e-05	2.07455e-05	0.000753544	3.86365e-05	1.57733e-05
K03652	0.267278	4.53668e-05	2.34723e-05	9.58251e-06	5.7214e-05	7.69415e-06	3.14113e-06
K02997	0.267301	5.57495e-07	7.62569e-07	3.11318e-07	1.51011e-07	3.69901e-07	1.51011e-07
K01668	0.267403	6.06068e-07	6.84979e-07	2.79642e-07	2.01349e-07	4.93201e-07	2.01349e-07
K02396	0.267493	8.54528e-05	3.18075e-05	1.29854e-05	0.000113131	4.81836e-05	1.96709e-05
K02327	0.267618	1.54263e-06	2.00574e-06	8.18839e-07	5.0032e-07	8.40763e-07	3.4324e-07
K01209	0.267746	0.000359519	2.56228e-05	1.04605e-05	0.000376033	2.30539e-05	9.41173e-06
K20964	0.267967	3.67372e-07	5.72359e-07	2.33665e-07	7.82971e-08	1.91788e-07	7.82971e-08
K14835	0.268092	8.25109e-07	9.3969e-07	3.83627e-07	3.13625e-07	5.08314e-07	2.07518e-07
K03388	0.268924	0.000470474	2.69898e-05	1.10185e-05	0.000449223	3.53449e-05	1.44295e-05
K07589	0.26905	9.98425e-08	2.44563e-07	9.98425e-08	6.99114e-07	1.23033e-06	5.0228e-07
K12218	0.269163	1.07369e-06	1.5948e-06	6.51076e-07	2.11537e-06	1.48774e-06	6.07369e-07
K08302	0.269528	5.90556e-05	6.3161e-06	2.57854e-06	6.37821e-05	7.62863e-06	3.11437e-06
K00789	0.269769	0.00135386	3.93057e-05	1.60465e-05	0.00130791	8.79499e-05	3.59054e-05
K07043	0.270277	0.000560677	1.37194e-05	5.60092e-06	0.000578321	3.43976e-05	1.40428e-05
K01876	0.270424	0.00190963	0.000186615	7.61854e-05	0.00179979	0.00013551	5.53218e-05
K13990	0.270622	0.0001897	1.75651e-05	7.17094e-06	0.000177897	1.74954e-05	7.14246e-06
K18640	0.270748	0.000115655	2.48601e-05	1.01491e-05	0.000130895	2.01806e-05	8.23868e-06
K01430	0.270802	2.39651e-05	6.57362e-06	2.68367e-06	3.37139e-05	1.94028e-05	7.92115e-06
K03237	0.270904	9.75212e-06	3.14067e-06	1.28217e-06	8.16981e-06	1.09408e-06	4.46657e-07
K08068	0.270991	5.94185e-07	9.98984e-07	4.07833e-07	1.23609e-06	9.07215e-07	3.70369e-07
K01933	0.271067	0.000988514	2.91942e-05	1.19185e-05	0.00095405	6.63234e-05	2.70764e-05
K02562	0.271602	5.39393e-07	9.51523e-07	3.88458e-07	7.82971e-08	1.91788e-07	7.82971e-08
K09716	0.272055	3.87792e-06	3.00195e-06	1.22554e-06	6.26544e-06	4.0373e-06	1.64822e-06
K21104	0.273114	1.18506e-06	1.66595e-06	6.80122e-07	2.15488e-06	1.19192e-06	4.866e-07
K07740	0.273135	9.89431e-08	2.4236e-07	9.89431e-08	4.99319e-07	8.10237e-07	3.30778e-07
K03265	0.273233	1.23149e-05	3.43898e-06	1.40396e-06	1.01802e-05	2.91812e-06	1.19132e-06
K07727	0.273259	0.000401484	6.0701e-05	2.47811e-05	0.000440203	5.48456e-05	2.23906e-05
K01626	0.273601	0.000400685	3.55538e-05	1.45148e-05	0.000420535	2.23047e-05	9.10587e-06
K03636	0.273844	2.72695e-06	3.15476e-06	1.28793e-06	5.48804e-06	4.91622e-06	2.00704e-06
K14111	0.274095	2.95484e-06	2.81594e-06	1.1496e-06	1.51171e-06	1.18418e-06	4.83441e-07
K02783	0.274218	3.68356e-07	6.55943e-07	2.67788e-07	9.11253e-07	9.43989e-07	3.85382e-07
K11003	0.274374	4.66315e-07	5.46897e-07	2.2327e-07	1.47169e-06	2.05805e-06	8.40193e-07
K03284	0.274661	0.00037501	3.34437e-05	1.36533e-05	0.000355083	2.57916e-05	1.05294e-05
K02982	0.274934	0.00132434	0.000106995	4.36804e-05	0.00125593	9.79947e-05	4.00062e-05
K05305	0.275533	6.13282e-05	1.02032e-05	4.16544e-06	6.79248e-05	9.59818e-06	3.91844e-06
K05814	0.275914	4.19102e-05	1.39684e-05	5.70257e-06	4.87156e-05	3.75292e-06	1.53212e-06
K00766	0.276132	2.57597e-05	9.86978e-06	4.02932e-06	1.92361e-05	9.74704e-06	3.97921e-06
K17103	0.276532	0.000502057	2.85803e-05	1.16679e-05	0.000480432	3.60752e-05	1.47276e-05
K16705	0.276638	6.28108e-07	7.7811e-07	3.17662e-07	1.33274e-06	1.28238e-06	5.23528e-07
K19163	0.276774	1.40215e-05	1.6161e-05	6.59768e-06	6.27602e-06	3.2931e-06	1.3444e-06
K09815	0.277304	0.00040684	3.43094e-05	1.40068e-05	0.000434124	4.69724e-05	1.91764e-05
K12600	0.277335	7.99323e-06	2.69602e-06	1.10065e-06	9.88059e-06	2.98719e-06	1.21951e-06
K08589	0.277826	5.24146e-06	8.21788e-06	3.35493e-06	1.38244e-06	5.53353e-07	2.25905e-07
K02966	0.27846	1.02387e-05	3.14951e-06	1.28578e-06	8.72987e-06	6.93189e-07	2.82993e-07
K03562	0.27893	1.25282e-05	9.83426e-06	4.01482e-06	7.50374e-06	4.34218e-06	1.77269e-06
K06398	0.279094	0.000686224	6.04232e-05	2.46677e-05	0.000723852	5.32448e-05	2.17371e-05
K03070	0.279201	0.00321575	0.000206846	8.44445e-05	0.00307915	0.00020672	8.43932e-05
K06874	0.279552	7.13556e-06	2.35315e-06	9.60667e-07	5.74036e-06	1.8434e-06	7.52566e-07
K08097	0.279627	1.5122e-06	1.26406e-06	5.16049e-07	6.04046e-07	1.4796e-06	6.04046e-07
K04031	0.27987	8.40199e-05	1.81581e-05	7.41302e-06	9.44459e-05	1.30369e-05	5.32231e-06
K03655	0.280179	0.00225696	5.05958e-05	2.06556e-05	0.00229192	5.53462e-05	2.2595e-05
K07078	0.280314	4.47943e-05	4.21959e-06	1.72264e-06	3.88824e-05	1.19654e-05	4.88485e-06
K05808	0.280362	0.000672829	4.88532e-05	1.99442e-05	0.0006478	2.23446e-05	9.12216e-06
K00926	0.280432	0.000110219	2.41913e-05	9.87606e-06	9.71988e-05	1.39982e-05	5.71476e-06
K18828	0.280674	4.23206e-05	1.88944e-05	7.71361e-06	6.89229e-05	5.39224e-05	2.20137e-05
K02035	0.280775	0.000748591	9.52582e-05	3.8889e-05	0.000804479	7.30828e-05	2.98359e-05
K15474	0.280858	1.82173e-06	1.02185e-06	4.17169e-07	1.06593e-06	1.26219e-06	5.15288e-07
K03390	0.280938	0.000197643	1.74398e-05	7.11978e-06	0.000212102	2.57177e-05	1.04992e-05
K07084	0.281016	1.15969e-05	2.09998e-06	8.57314e-07	1.28796e-05	1.78656e-06	7.29362e-07
K17108	0.281122	9.94684e-06	3.76059e-06	1.53526e-06	1.23049e-05	3.39997e-06	1.38803e-06
K11102	0.281399	1.0754e-06	1.12459e-06	4.59111e-07	2.8344e-06	3.61309e-06	1.47504e-06
K00973	0.281581	0.00072978	2.95931e-05	1.20813e-05	0.000710167	3.00968e-05	1.2287e-05
K02563	0.281609	0.00106373	3.79984e-05	1.55128e-05	0.0010436	2.08121e-05	8.49649e-06
K02053	0.281836	1.63922e-05	6.29925e-06	2.57166e-06	1.33528e-05	1.77565e-06	7.24908e-07
K17204	0.281868	1.07765e-07	2.63969e-07	1.07765e-07	4.64313e-07	7.21018e-07	2.94354e-07
K02656	0.282202	9.89431e-08	2.4236e-07	9.89431e-08	4.28406e-07	6.6737e-07	2.72453e-07
K00174	0.28238	0.00103696	6.40424e-05	2.61452e-05	0.000992221	7.2123e-05	2.94441e-05
K01473	0.282851	5.79119e-05	8.3068e-06	3.39124e-06	5.12086e-05	1.18441e-05	4.83534e-06
K09743	0.283189	3.29628e-06	2.7287e-06	1.11399e-06	6.04433e-06	5.27068e-06	2.15175e-06
K08308	0.283851	0	0	0	4.79679e-07	1.03751e-06	4.2356e-07
K02484	0.28395	3.62215e-05	8.71436e-06	3.55762e-06	3.18896e-05	3.44749e-06	1.40743e-06
K02518	0.284731	0.000511476	3.77975e-05	1.54307e-05	0.000531987	2.33943e-05	9.5507e-06
K02316	0.28486	0.00158749	7.3588e-05	3.00422e-05	0.00154644	5.00217e-05	2.04213e-05
K03818	0.285009	1.43585e-05	8.18603e-06	3.34193e-06	1.01472e-05	4.04771e-06	1.65247e-06
K00991	0.285025	0.000737666	5.72731e-05	2.33817e-05	0.000771034	4.42252e-05	1.80549e-05
K14187	0.285156	3.15228e-06	1.90207e-06	7.76516e-07	4.95302e-06	3.41165e-06	1.3928e-06
K00075	0.285272	0.00086718	5.47387e-05	2.2347e-05	0.000898111	3.88285e-05	1.58517e-05
K10112	0.28535	0.00151832	6.70118e-05	2.73575e-05	0.00158546	0.000129381	5.28195e-05
K07448	0.285411	0.00014335	2.71498e-05	1.10838e-05	0.000158338	1.79196e-05	7.31563e-06
K03072	0.285718	0.000211631	2.63273e-05	1.07481e-05	0.000231506	3.42068e-05	1.39649e-05
K12506	0.285888	7.35719e-05	1.79504e-05	7.32822e-06	8.58208e-05	1.9647e-05	8.02084e-06
K03275	0.285999	2.70777e-07	4.23017e-07	1.72696e-07	8.73268e-07	1.2391e-06	5.05862e-07
K07238	0.286193	0.00115268	3.02131e-05	1.23345e-05	0.0011793	4.93627e-05	2.01522e-05
K07183	0.286313	0.000129565	3.19683e-05	1.3051e-05	0.000177684	9.96403e-05	4.0678e-05
K13678	0.286346	9.04121e-06	4.49011e-06	1.83308e-06	5.99114e-06	4.88271e-06	1.99336e-06
K07793	0.2864	5.4558e-05	1.02154e-05	4.17042e-06	6.5972e-05	2.26275e-05	9.23765e-06
K03430	0.286855	2.24164e-05	6.5655e-06	2.68035e-06	3.02266e-05	1.56865e-05	6.40399e-06
K00579	0.28706	1.24982e-05	4.40597e-06	1.79873e-06	1.55561e-05	4.99548e-06	2.0394e-06
K13771	0.287151	4.65594e-06	4.02423e-06	1.64289e-06	2.66012e-06	1.64712e-06	6.72435e-07
K00952	0.287166	2.8843e-05	4.82252e-06	1.96879e-06	3.32826e-05	8.38497e-06	3.42315e-06
K21088	0.287416	2.07705e-06	1.91815e-06	7.83082e-07	5.72682e-06	7.72166e-06	3.15236e-06
K03222	0.288093	1.67687e-07	4.10748e-07	1.67687e-07	9.25496e-07	1.60265e-06	6.54281e-07
K03552	0.288297	9.68059e-06	7.75608e-06	3.16641e-06	6.00643e-06	2.06025e-06	8.41092e-07
K06370	0.288306	7.15364e-07	6.12921e-07	2.50224e-07	3.36534e-07	5.55882e-07	2.26938e-07
K16053	0.288332	0.00040537	3.65156e-05	1.49074e-05	0.000384659	2.67074e-05	1.09032e-05
K17246	0.288524	5.03061e-07	1.23224e-06	5.03061e-07	1.93149e-06	2.868e-06	1.17086e-06
K17239	0.288743	2.60206e-07	4.09055e-07	1.66996e-07	6.53838e-07	7.5718e-07	3.09117e-07
K00854	0.288871	0.000708143	4.91636e-05	2.0071e-05	0.000752645	8.39927e-05	3.42899e-05
K20810	0.289252	3.1406e-06	1.53372e-06	6.2614e-07	2.11473e-06	1.63997e-06	6.69516e-07
K06879	0.289473	7.31422e-06	5.89103e-06	2.405e-06	4.5047e-06	1.77413e-06	7.24284e-07
K03218	0.289518	0.000730141	3.70006e-05	1.51054e-05	0.000754443	3.82571e-05	1.56184e-05
K01347	0.289564	2.41668e-07	3.75959e-07	1.53485e-07	7.76556e-07	1.10959e-06	4.52989e-07
K03758	0.289745	3.17308e-06	1.82566e-06	7.45323e-07	4.35054e-06	1.823e-06	7.44236e-07
K09987	0.290161	6.05729e-06	3.17794e-06	1.29739e-06	4.33604e-06	2.03738e-06	8.31759e-07
K00204	0.29025	1.87149e-06	1.47417e-06	6.01828e-07	1.10177e-06	8.23194e-07	3.36068e-07
K03536	0.290721	0.000822082	5.48046e-05	2.23739e-05	0.000856961	5.35032e-05	2.18426e-05
K00887	0.291021	2.17298e-05	1.21847e-05	4.97438e-06	1.58395e-05	4.36432e-06	1.78173e-06
K10536	0.291038	8.25454e-05	1.20393e-05	4.91503e-06	7.38266e-05	1.49031e-05	6.08416e-06
K14445	0.29106	0.000402916	3.9206e-05	1.60058e-05	0.000381952	2.41923e-05	9.87647e-06
K19125	0.291097	1.88536e-06	2.14007e-06	8.73679e-07	3.42622e-06	2.62431e-06	1.07137e-06
K06631	0.291406	0	0	0	1.04947e-06	2.30795e-06	9.42216e-07
K15731	0.291448	0	0	0	8.83692e-07	1.94355e-06	7.93452e-07
K10206	0.291485	0.000578958	5.27861e-05	2.15498e-05	0.000669252	0.000191461	7.81636e-05
K01858	0.291644	6.12047e-05	1.28914e-05	5.26289e-06	5.4605e-05	6.68447e-06	2.72893e-06
K09474	0.291912	1.83915e-05	2.98805e-06	1.21987e-06	1.56493e-05	5.24603e-06	2.14168e-06
K19300	0.292208	1.10726e-05	1.11838e-05	4.56575e-06	5.8048e-06	3.09844e-06	1.26493e-06
K07375	0.292376	1.11791e-07	2.73832e-07	1.11791e-07	8.90851e-07	1.69495e-06	6.91959e-07
K01894	0.292389	3.27545e-06	3.72735e-06	1.52168e-06	6.03459e-06	4.80457e-06	1.96146e-06
K03974	0.292641	2.81362e-07	4.62612e-07	1.88861e-07	6.06213e-07	5.46927e-07	2.23282e-07
K08714	0.292887	6.70074e-05	1.05346e-05	4.30073e-06	5.82797e-05	1.61187e-05	6.58044e-06
K00055	0.292945	7.24724e-06	1.88549e-06	7.69747e-07	6.14428e-06	1.5389e-06	6.28252e-07
K03630	0.293384	0.000813155	6.38592e-05	2.60704e-05	0.000848203	4.37578e-05	1.7864e-05
K18698	0.293593	1.04304e-05	1.06954e-05	4.36637e-06	5.37144e-06	3.25229e-06	1.32774e-06
K06997	0.293829	0.000811032	4.22841e-05	1.72624e-05	0.000838358	4.31507e-05	1.76162e-05
K02864	0.294075	0.00110704	6.72377e-05	2.74497e-05	0.00106598	6.10842e-05	2.49375e-05
K00919	0.294523	0.000745177	5.79499e-05	2.36579e-05	0.000780026	5.09522e-05	2.08011e-05
K10549	0.294544	1.27081e-06	1.13442e-06	4.63127e-07	2.16537e-06	1.62387e-06	6.62943e-07
K02172	0.295104	2.96892e-05	1.66015e-05	6.77753e-06	3.86459e-05	1.08956e-05	4.44811e-06
K07489	0.29519	6.30811e-07	1.10143e-06	4.49655e-07	1.17446e-07	2.87682e-07	1.17446e-07
K01664	0.295427	1.03974e-06	1.14974e-06	4.69381e-07	2.4249e-06	2.84996e-06	1.16349e-06
K15772	0.295474	0.000202806	3.18938e-05	1.30206e-05	0.000224104	3.48715e-05	1.42362e-05
K07777	0.295475	3.65895e-05	1.68315e-05	6.87144e-06	5.05329e-05	2.59595e-05	1.05979e-05
K16267	0.295502	6.53279e-07	7.39148e-07	3.01756e-07	2.32663e-07	5.69906e-07	2.32663e-07
K01615	0.295889	6.19793e-05	8.81423e-06	3.59839e-06	6.76095e-05	8.86902e-06	3.62076e-06
K02173	0.296311	1.47451e-06	1.21758e-06	4.97077e-07	2.35299e-06	1.52672e-06	6.2328e-07
K06305	0.296643	4.87899e-05	1.84461e-05	7.53059e-06	3.99127e-05	7.05106e-06	2.87858e-06
K00208	0.296854	9.84248e-05	1.43275e-05	5.8492e-06	9.03425e-05	1.08756e-05	4.43993e-06
K06896	0.297066	3.53734e-05	7.25188e-06	2.96057e-06	4.51087e-05	2.04277e-05	8.33959e-06
K00020	0.297429	4.93669e-06	3.16988e-06	1.2941e-06	7.03433e-06	3.43531e-06	1.40246e-06
K02996	0.297579	0.000968347	5.94516e-05	2.4271e-05	0.000931715	5.59756e-05	2.28519e-05
K12589	0.297596	6.64509e-06	3.6359e-06	1.48435e-06	4.8727e-06	1.54619e-06	6.31228e-07
K07149	0.297796	3.64944e-05	1.1964e-05	4.88429e-06	4.61232e-05	1.78324e-05	7.28003e-06
K09126	0.297836	1.35046e-05	4.17952e-06	1.70628e-06	1.57185e-05	2.62947e-06	1.07348e-06
K02422	0.297863	6.673e-05	2.40201e-05	9.80617e-06	8.86e-05	4.24572e-05	1.73331e-05
K01191	0.297997	0.000855175	0.000115597	4.71921e-05	0.000929189	0.000117933	4.81457e-05
K08093	0.298064	4.18121e-06	3.01084e-06	1.22917e-06	2.58779e-06	1.89152e-06	7.72211e-07
K00354	0.298525	1.07765e-07	2.63969e-07	1.07765e-07	4.96634e-07	8.27549e-07	3.37845e-07
K03010	0.298628	1.08507e-06	1.91185e-06	7.8051e-07	2.01349e-07	4.93201e-07	2.01349e-07
K02856	0.298774	6.21048e-05	1.16713e-05	4.76478e-06	6.85338e-05	8.38048e-06	3.42132e-06
K00980	0.299031	0.000108825	1.93939e-05	7.91752e-06	9.82929e-05	1.33649e-05	5.45621e-06
K02688	0.299555	1.99685e-07	4.89127e-07	1.99685e-07	1.08616e-06	1.9234e-06	7.85223e-07
K01305	0.299705	4.22618e-05	9.3838e-06	3.83092e-06	4.75399e-05	7.18781e-06	2.93441e-06
K18786	0.299866	1.16001e-05	5.70153e-06	2.32764e-06	1.44071e-05	2.65315e-06	1.08314e-06
K01519	0.300091	5.40668e-07	6.45729e-07	2.63618e-07	9.5942e-07	6.81164e-07	2.78084e-07
K04061	0.300542	3.54807e-05	1.89318e-05	7.72886e-06	5.37907e-05	3.64581e-05	1.4884e-05
[truncated: 3,569 more rows]
