# Supplementary material for: The Impact of the Lactation Period Gut Microbiota of Two Different Beef Cattle Breeds on Spring-Born Calves
Source: Animals (Basel). 2025 Jan 13;15(2):197. doi: 10.3390/ani15020197 (PMC11759137; doi:10.3390/ani15020197)
Supplement: Supplementary file 1 [file animals-15-00197-s001.zip › animals-3379339-supplementary/Supplementary Table S2. Differences in the CAZy functional annotation of the gut microbiota between two breeds of lactating cows..xlsx.xlsx]

## Sheet: cazy
ID	pvalues	PL(Mean)	PL(Std)	PL(Sem)	SL(Mean)	SL(Std)	SL(Sem)
CBM10	0.0005443021412686756	2.3866179473e-05	5.21548011834e-06	2.12921084226e-06	1.1798627672e-05	2.80560946814e-06	1.14538526908e-06
PL42	0.00844423956783748	3.77458736438e-05	1.14983150171e-05	4.69416744896e-06	5.55143942932e-05	6.71204999506e-06	2.74018293599e-06
PL12	0.011416105434347804	0.000334707364755	5.44537016307e-05	2.22306306002e-05	0.000420948143333	4.12814328654e-05	1.68530743952e-05
GT2	0.012383824837447483	0.112515	0.00175673891707	0.000717185659685	0.109359	0.00183512968506	0.000749188556706
GT3	0.013395441803739241	0.00155523451259	0.000137863475179	5.62825280593e-05	0.00136176123167	7.73693924857e-05	3.15859222165e-05
GH73	0.013899163174560114	0.00743035288863	0.000260691635588	0.000106426914567	0.00807525380416	0.000462351128571	0.000188754057833
GT105	0.014242688513112238	0.000217101836824	3.8348535208e-05	1.56557239405e-05	0.000156576109467	3.21703584367e-05	1.31334938354e-05
GH105	0.017342922873521908	0.00242444824005	0.000221008609361	9.02263869495e-05	0.0027434363086	0.000162741162504	6.64388013802e-05
GH171	0.018707463651078254	0.00475455998643	0.000210670645565	8.60059309027e-05	0.00446823725468	0.000135044687688	5.51317628847e-05
CBM32	0.022127087354346736	0.00934475913867	0.00041718013138	0.000170313075451	0.0101461464728	0.000593827611641	0.000242429107283
GT29	0.022261705761710805	0.00299158623718	0.000136295455557	5.56423867291e-05	0.00273573923467	0.00018773477076	7.66423992234e-05
GH143	0.022626765782992976	1.46396716123e-05	3.08572530348e-06	1.25974207999e-06	2.45397571268e-05	8.46369177959e-06	3.45528770003e-06
GT20	0.02278802919622077	0.00138216209243	5.41957140649e-05	2.21253076175e-05	0.00130908787278	3.87033590094e-05	1.58005801508e-05
GH79	0.02454003377522211	0.000329930849568	2.72276261368e-05	1.11156318238e-05	0.000396176536253	5.49866806724e-05	2.24482183828e-05
CBM14	0.026043151984930405	0.000933062564573	7.04658169506e-05	2.87675493062e-05	0.00102545588873	5.05343729509e-05	2.06305713669e-05
CBM84	0.029734454963360635	9.41793172168e-05	1.02274915478e-05	4.17535594011e-06	7.70940114256e-05	1.29786988995e-05	5.29853163818e-06
CBM11	0.030219531447784723	2.44687637402e-05	1.09301844209e-05	4.46222910431e-06	1.22945607447e-05	4.4951058751e-06	1.83511928896e-06
GT14	0.03636000646291228	0.000136750172502	2.48948642658e-05	1.01632857779e-05	0.000175970086756	3.10235571928e-05	1.26653141881e-05
GH123	0.03677849581147017	0.000904869273701	6.53425479124e-05	2.66759834798e-05	0.00099394507827	6.27480968544e-05	2.56168032707e-05
AA7	0.03705892399133414	1.13539567374e-06	1.26579498453e-06	5.16758638514e-07	3.57205003748e-06	2.13580539398e-06	8.71938900857e-07
CBM8	0.03727244016927017	2.98198213179e-05	7.04806957948e-06	2.87736235689e-06	1.85712870151e-05	9.05824834838e-06	3.69801440282e-06
GT43	0.038677437496075856	0.000168495718627	1.65057242966e-05	6.73843372696e-06	0.000148364597031	1.25375237501e-05	5.11842263763e-06
GH129	0.04047202201042781	4.64018618071e-05	8.49227439252e-06	3.4669565029e-06	6.21577161162e-05	1.40368834256e-05	5.73053366194e-06
PL7	0.043430981085248024	0.000100299474503	2.93929005692e-05	1.19996014092e-05	0.000140144323272	3.03249076274e-05	1.23800916973e-05
GT106	0.043825931012609246	0.00422576025618	0.000140102661288	5.71966719601e-05	0.00395093782008	0.000256147259852	0.000104571680942
GH136	0.044066492008008266	0.000908184198696	6.74893004408e-05	2.75523915295e-05	0.00105204484106	0.000137360325947	5.60771182453e-05
PL14	0.04572650724205776	2.67651476312e-05	1.97180346506e-05	8.04985393743e-06	8.21816925201e-06	2.82282619629e-06	1.15241396891e-06
GH161	0.04679431063581375	1.36082166485e-05	5.27310243803e-06	2.15273505577e-06	3.27250263486e-05	1.99695770888e-05	8.15254570778e-06
CE4	0.047186380510351844	0.00662282	0.000374152800639	0.000152747241233	0.00702731138815	0.000227653286823	9.29390651639e-05
CBM30	0.047228431236471594	2.75280978965e-05	1.62207107956e-05	6.62207745243e-06	1.15680160355e-05	5.97134883938e-06	2.43779295544e-06
GH17	0.04807002571984655	0.00421947578409	0.000101561839258	4.14624472536e-05	0.00406818703615	0.000129536564105	5.28830808485e-05
GH139	0.05034297236646843	1.65550763946e-05	5.66364890674e-06	2.31217498396e-06	2.4967305999e-05	7.33196333552e-06	2.99326149747e-06
CBM80	0.05074621203592695	0	0	0	1.02010520253e-06	1.12586216061e-06	4.59631302365e-07
CBM34	0.050823636627222606	0.0011414958367	7.20460096773e-05	2.94126602855e-05	0.00128387746583	0.000139725569555	5.7042724905e-05
PL41	0.053098152747592546	8.33385511858e-07	9.31009207719e-07	3.80082917457e-07	0	0	0
GH133	0.05931260369976077	0.00447258400408	0.000206158672752	8.41639257151e-05	0.00422579254955	0.000195621282801	7.98620542818e-05
AA5	0.05976486484930339	0.000439137000588	6.07773276208e-05	2.48122401001e-05	0.000382408913844	2.43279657537e-05	9.93185042941e-06
CE3	0.06326576863823682	0.000554542801009	3.77511848779e-05	1.54118566894e-05	0.00059829821166	3.47547102673e-05	1.41885510522e-05
GT70	0.0636874595609694	0	0	0	1.30924171568e-06	1.53829773923e-06	6.28007422265e-07
CE17	0.06399892636962173	0.000190241506046	3.04872938222e-05	1.24463855838e-05	0.00023574091807	4.40050858189e-05	1.79650010573e-05
GT57	0.06479250114429491	4.56847301651e-05	9.95217500039e-06	4.06295843031e-06	3.37991796307e-05	9.89477710233e-06	4.03952583655e-06
PL15	0.06783309421162032	7.13327198385e-05	2.6888741547e-05	1.09772827693e-05	0.000113534607273	4.2742199328e-05	1.74494298063e-05
GH137	0.06814633178301246	8.05011381227e-05	1.7556983847e-05	7.16760864124e-06	0.00010437003798	2.25751885052e-05	9.21628211415e-06
GH110	0.07014750231070892	0.00112793184149	5.97202139506e-05	2.43806752515e-05	0.00120041124702	6.40652774701e-05	2.61545400053e-05
GT1	0.07403450023396158	0.0100236314608	0.000597427253777	0.000243898655031	0.00947149242086	0.000320599203312	0.000130884076676
GH39	0.07475798100541729	0.00938918827375	0.000961911770053	0.000392698835701	0.0102044240336	0.000287755627666	0.000117475743066
GT39	0.07516816114173894	0.000170325622682	2.50080481497e-05	1.0209492905e-05	0.000197258082505	2.18738188695e-05	8.92994915941e-06
GH1	0.07539126419667612	0.0182519	0.000689168215287	0.000281351745733	0.0174523631879	0.000706860977304	0.00028857478558
AA2	0.07757604669725036	0.000532593255216	6.47397087738e-05	2.6429875432e-05	0.00059894053453	5.13576920313e-05	2.0966689974e-05
GT9	0.08059433633135411	0.00374239980072	0.000270944709605	0.000110612714507	0.00349167498515	0.000162578742917	6.63724938615e-05
GH43	0.08246097734442784	0.0153924631392	0.000300687442769	0.000122755134475	0.0156857169719	0.000219405363988	8.95718647667e-05
CE9	0.08346051632082435	0.00599842174596	0.000381084728223	0.000155577188819	0.00636582910071	0.000271856685103	0.000110985026945
CBM20	0.08966132186783878	0.00558522199379	0.000235643526381	9.62010668037e-05	0.00533353615915	0.00022828669697	9.31976537735e-05
GT68	0.09009588955155531	0.00209931744584	0.000146664757458	5.98756365037e-05	0.00223413526679	9.73257623218e-05	3.9733076086e-05
GT31	0.09074534138976299	0.0023797267332	0.000120916249202	4.93638520259e-05	0.00222179895105	0.000167610018087	6.84265033487e-05
GH25	0.09081513737737433	0.0115595341009	0.000601561902074	0.00024558661813	0.0121745079874	0.000534914907289	0.000218378096445
GT15	0.09150345863616807	0.000122290984471	3.45988465584e-05	1.41249199595e-05	0.000150893059415	1.45450363978e-05	5.93798624413e-06
GH0	0.09608698310026964	0.0143075185497	0.000965900265265	0.000394327132053	0.0151778873549	0.000643517686867	0.000262714995547
GT10	0.09635082417340068	0.00241757949031	7.43310626411e-05	3.03455292516e-05	0.00234816789534	5.52989012701e-05	2.2575681908e-05
GH131	0.09674227374352301	0.000184627209931	2.92988528163e-05	1.19612065748e-05	0.000159820945956	1.55168804489e-05	6.3347399166e-06
GT81	0.0976621689035172	0.000237879773777	2.12506537185e-05	8.67554305181e-06	0.000217530047484	1.71122092594e-05	6.98603017622e-06
CBM50	0.09883903341515177	0.0442687576162	0.000783724381151	0.0003199541388	0.0454446951137	0.00137537582411	0.000561494828939
GH74	0.09944934751929724	0.000353921096473	3.37658285637e-05	1.37848417872e-05	0.000388634909316	3.24448174894e-05	1.32455412745e-05
GH58	0.09975054795623464	5.41951025673e-06	3.47694797627e-06	1.41945806734e-06	1.41021727778e-05	1.11970548706e-05	4.57117850916e-06
CBM79	0.10058828277507872	8.90741468976e-06	7.91345434742e-06	3.230654209e-06	1.65165445093e-05	6.59916278687e-06	2.69409692623e-06
CE19	0.10223713457228706	0.000192432319873	4.46572777175e-05	1.82312572849e-05	0.000232448990321	3.12222009474e-05	1.27464101613e-05
CE11	0.10248158549472836	0.00227727688056	0.000135503123862	5.5318918669e-05	0.00213777773859	0.000133339418648	5.44355897147e-05
CBM40	0.10819793485452138	0.000113627009355	2.85725639522e-05	1.16647003876e-05	0.000143516876644	3.01040650339e-05	1.22899330861e-05
AA8	0.10831191886587964	3.22430939298e-06	1.93562821481e-06	7.9021690967e-07	1.42474249693e-06	1.58185015432e-06	6.45787621273e-07
GH44	0.10946756518695176	4.78573730267e-05	3.12556263181e-05	1.27600560117e-05	2.48055221134e-05	7.49101255165e-06	3.05819306805e-06
CBM44	0.11277816611338037	0.000431895560263	8.18852882023e-05	3.34295289227e-05	0.00036680447824	4.13139920049e-05	1.68663666082e-05
GT30	0.11374581053567445	0.00229453159044	0.00012648026092	5.1635350298e-05	0.00216483601271	0.000132680616545	5.41666348822e-05
CBM71	0.11388800524161115	2.68846482062e-05	1.32804160522e-05	5.42170714997e-06	4.08853821736e-05	1.46816207907e-05	5.99374658903e-06
GH32	0.11604952232541364	0.00233017403584	0.000200688247218	8.1930633843e-05	0.00247725521435	5.9706570686e-05	2.4375105412e-05
CBM35	0.11670338831927564	0.00260389425254	9.43019128544e-05	3.84985947103e-05	0.00251213730915	9.0768830167e-05	3.70562197431e-05
GH68	0.11966229977722975	4.54366366221e-06	4.68761293678e-06	1.9137099678e-06	8.47501490556e-06	3.17075948067e-06	1.29445713746e-06
GH49	0.12026785340768313	0.000613051142026	6.97727842871e-05	2.84846199061e-05	0.000695009178657	9.54084235248e-05	3.89503257998e-05
GT28	0.1203948024084672	0.0174146655157	0.000648161472164	0.000264610812955	0.0169564	0.000130822438453	5.34080368529e-05
GH114	0.12324810635272732	0.000787935860878	4.92881844547e-05	2.01218170437e-05	0.000747670659966	3.16900077565e-05	1.29373914914e-05
GH97	0.12336720066843435	0.00324400719175	0.00028510004575	0.000116391606288	0.0036399635308	0.000500988839158	0.000204527837128
GH154	0.12716155957006844	0.000225158065817	2.21883721017e-05	9.05836497868e-06	0.000244457986991	1.77534151079e-05	7.2478013677e-06
GH87	0.12946484957127224	7.50798869423e-05	1.24711111271e-05	5.09130979784e-06	8.74425390709e-05	1.34286661265e-05	5.48222998936e-06
GH125	0.13009800190628892	0.00089715484764	8.20619887987e-05	3.35016666391e-05	0.000828562081777	6.03614339906e-05	2.46424522366e-05
CBM60	0.13204299935059446	2.4865897139e-05	1.7583412242e-05	7.17839798831e-06	1.29246833645e-05	2.98742625894e-06	1.2196116631e-06
GH45	0.13275514079636866	3.85633930127e-05	2.19978511962e-05	8.98058514474e-06	2.36594471994e-05	3.69818110658e-06	1.50977611459e-06
CBM82	0.13474908040973566	0.000148116078881	4.8942629905e-05	1.99807449895e-05	0.000195915718274	5.27444650142e-05	2.15328376735e-05
GH38	0.13694812923176095	0.0105136	0.000351061475036	0.000143320247031	0.0110161467736	0.000675473739252	0.000275760999303
CBM6	0.13758774751875685	0.00595205111759	0.00028453194106	0.00011615967852	0.00574166007211	0.000144865578325	5.9141124698e-05
CBM43	0.14007148977955688	0.0062194230342	0.000169509271156	6.9201870167e-05	0.00596488791528	0.000350132414264	0.000142940959559
GT92	0.14041532235673718	5.32487033156e-05	1.4563942651e-05	5.9457046897e-06	4.30312648564e-05	5.67477836768e-06	2.31671856736e-06
GH42	0.1415034889469315	0.0011423353578	7.40174400266e-05	3.02174933554e-05	0.00121914441271	9.17205907917e-05	3.7444774391e-05
GH63	0.1420476823388153	0.000697385502317	4.55966301193e-05	1.86147462971e-05	0.000732155334586	2.78605835751e-05	1.13740356159e-05
GH11	0.1431062543475055	0.000330488025638	6.80190778807e-05	2.77686722637e-05	0.000269162093035	6.56392016926e-05	2.67970918784e-05
GH169	0.14498085279710074	5.00176798583e-07	7.74984972217e-07	3.16386290043e-07	0	0	0
CBM51	0.1451876731580882	0.00170363329606	8.25015452684e-05	3.36811148165e-05	0.00162935278812	8.0341924711e-05	3.27994534159e-05
AA0	0.14540923973545555	0	0	0	1.15505230327e-06	1.79178880434e-06	7.31494716246e-07
PL25	0.14649880201957793	0	0	0	5.60445276561e-07	8.72019203207e-07	3.56000348961e-07
CBM41	0.1479802802743258	0.00145765806908	0.000205374836896	8.3843926067e-05	0.00166912809259	0.000258788259932	0.000105649864709
PL26	0.14838854532142984	1.49358862106e-05	6.22680416287e-06	2.54208215454e-06	2.06155738807e-05	6.33560821551e-06	2.58650122303e-06
GH36	0.14974650056932828	0.00532349239521	0.000531094474944	0.000216818411471	0.00575138149807	0.000411290065954	0.00016790846631
GT23	0.15708876501480554	2.61728481285e-05	6.55440330306e-06	2.67582394349e-06	3.14802832488e-05	5.41006876386e-06	2.20865132414e-06
PL18	0.15750042095861588	9.44951969688e-07	1.51480960737e-06	6.18418432586e-07	0	0	0
GH57	0.16193688022428476	0.00214491205012	0.000186161670355	7.60001836722e-05	0.0020011980496	0.000140293479388	5.72745731233e-05
GH8	0.16252420813379295	0.00067526782201	0.000157152657649	6.41573038269e-05	0.000570316681099	6.61192332007e-05	2.6993063921e-05
GH112	0.1629030137666412	0.000246197812349	3.61081695412e-05	1.4741098487e-05	0.000296596765497	7.35727573291e-05	3.00359524043e-05
CBM42	0.16384485202608434	7.17719318223e-05	1.91110127285e-05	7.80203827546e-06	8.64829852172e-05	1.44871626348e-05	5.91435937934e-06
GT83	0.16480483984821	0.00515914220642	0.000330205075848	0.000134805657717	0.00489471524489	0.000278769708686	0.000113807257004
GT109	0.17177777340533798	0	0	0	7.6151132877e-07	1.26718997292e-06	5.17328140139e-07
GH26	0.1753719696120707	0.000892720032935	7.46847493839e-05	3.04899212597e-05	0.000827860561428	7.92899661619e-05	3.23699931365e-05
CE14	0.17603313147379213	0.00611266638994	0.000269101611957	0.000109860273042	0.00591542477704	0.00019411178463	7.9245804234e-05
CBM63	0.17676052135290005	0.000187484079227	1.59654914063e-05	6.51788457303e-06	0.000172238133112	2.01324456619e-05	8.21903652431e-06
GT58	0.17729665957325788	0.00237231630992	0.000131620405674	5.37338056066e-05	0.00228319745022	7.27748344339e-05	2.97102017464e-05
GT52	0.17886693515054092	0	0	0	4.5258501998e-06	7.66836157686e-06	3.13059550441e-06
GH108	0.1794607542914922	0.000337640523438	6.71401734602e-05	2.74098610366e-05	0.000380033202424	2.58249440308e-05	1.05429892519e-05
CBM21	0.18129266321273438	1.09873539461e-06	1.90962820998e-06	7.79602452147e-07	3.89462248811e-06	4.36694301589e-06	1.78279702079e-06
GT72	0.18293421126170614	5.04792410083e-06	4.46521024233e-06	1.82291444799e-06	2.10000814463e-06	2.35055168454e-06	9.59608706859e-07
GH71	0.1845364289728037	0.00040476855141	3.89712864484e-05	1.59099610697e-05	0.000447215324951	6.16676986278e-05	2.51757325416e-05
GT95	0.1886998636588966	8.11538599161e-05	2.64883419824e-05	1.08138203315e-05	6.47052754319e-05	1.06856393504e-05	4.36239399732e-06
GT62	0.19054685226768164	0.000199837054499	2.3090089106e-05	9.4264894042e-06	0.000221995740747	3.09991929635e-05	1.26553675331e-05
GT74	0.19124620674563308	1.35280208546e-06	1.48841381951e-06	6.07642397319e-07	3.73694206563e-06	3.89109981098e-06	1.58853484586e-06
CBM58	0.19185750663120688	2.05175722807e-05	4.3666020183e-06	1.78265780911e-06	2.72178350068e-05	1.08822864423e-05	4.44267483641e-06
GT55	0.192157829573294	4.79713331441e-06	2.06955697543e-06	8.44893097238e-07	8.24635532612e-06	5.67512027222e-06	2.31685814931e-06
CBM59	0.1923000736669288	2.51205357623e-05	1.07880638335e-05	4.40420861745e-06	1.7152450431e-05	8.8592870277e-06	3.61678878379e-06
GH106	0.19711228447642798	0.00255060617123	0.000293505981068	0.000119823315012	0.00280930838205	0.000352359053408	0.000143849981183
GH59	0.19823967915077675	2.87059936631e-05	7.05110783305e-06	2.87860271872e-06	3.44060460492e-05	7.27578134337e-06	2.97032529522e-06
PL2	0.19876370327557413	6.26601490908e-06	4.52867812545e-06	1.84882510278e-06	9.69707060598e-06	4.09636500408e-06	1.67233401003e-06
CBM48	0.20062420044925047	0.0128902200523	0.000485280179747	0.000198114803778	0.0133553937626	0.000675369022638	0.000275718248924
GH22	0.20104649553761328	9.50578096262e-06	4.77605047235e-06	1.9498144405e-06	4.90999793859e-06	6.69592032618e-06	2.73359802624e-06
PL31	0.2015880641196812	4.30332991107e-05	3.29146244831e-05	1.34373391765e-05	2.37389559417e-05	1.05849419974e-05	4.32128447511e-06
GH28	0.2025466858913724	0.0161774386313	0.000838322344545	0.000342243664018	0.0154025718498	0.00111093062945	0.000453535530296
CBM66	0.20490948794230934	0.00112474500571	0.000121480253133	4.95941056668e-05	0.00104075304738	9.08886174364e-05	3.71051226911e-05
GH4	0.20519806717623082	0.00361146754519	0.000204977111373	8.36815553022e-05	0.00376741880586	0.000193517771963	7.90032995781e-05
GH3	0.20973014633848047	0.0211678	0.000590955365297	0.000241256517623	0.0215857252077	0.000483754394948	0.000197491904742
GH156	0.211128595634295	7.58488832041e-05	2.6015896867e-05	1.06209454209e-05	0.000101809118017	3.98539405715e-05	1.62703031066e-05
GH2	0.21517798848083472	0.0198118880777	0.000989224393106	0.000403849167371	0.0205466564982	0.000933355788829	0.000381040905184
GT77	0.21519943604221725	0.00359492267891	0.000247379	0.000100992189793	0.00340490941894	0.000250033476784	0.000102075739456
GT7	0.22589971158790628	0.00382198875682	0.00019389935703	7.91590810293e-05	0.00362417531531	0.000321510126252	0.000131255959409
PL11	0.22631834124103947	0.000435934690983	7.18834263251e-05	2.93462859099e-05	0.000481268354537	4.74425409897e-05	1.93683362543e-05
CBM12	0.22702662749862207	0.000787092681849	0.000207319787356	8.46379487673e-05	0.000670425426835	7.94357033177e-05	3.24294900812e-05
GH146	0.22751211087466722	0.000439734565342	3.4876037092e-05	1.4238082521e-05	0.000474665769182	5.66779786315e-05	2.31386878833e-05
CBM65	0.2280606285506128	0.000197223865571	3.91777713132e-05	1.59942581628e-05	0.000220969571711	2.27346031277e-05	9.28136286126e-06
GH13	0.22832836114159089	0.0589996213212	0.00134479244338	0.000549009216037	0.0580249187382	0.0012856256851	0.000524854488118
CE7	0.23310552692371841	0.000863609598216	8.1914408696e-05	3.34414173145e-05	0.000815527275429	4.35992078435e-05	1.77993020677e-05
CE8	0.23354830798090573	0.0111044420368	0.00049740757108	0.000203065790557	0.0107372165948	0.000505850846105	0.000206512743152
GH82	0.23882408785908033	3.90514332948e-05	1.93079136895e-05	7.88242275618e-06	2.77772015828e-05	1.06402656362e-05	4.34387025605e-06
CBM27	0.2488023067245766	0.000111771960126	3.02874581828e-05	1.23648030256e-05	0.00013221282295	2.74675916512e-05	1.12135973348e-05
GT71	0.2550949048485866	6.61013332209e-05	1.04436693265e-05	4.26361014871e-06	8.53114585834e-05	3.75499333084e-05	1.53296960802e-05
GT104	0.2573676849407883	6.8321561766e-05	3.25065400047e-05	1.32707393858e-05	0.000101661938498	5.9716060429e-05	2.43789795834e-05
GT96	0.26161739662787253	0.000530620992839	7.26570800007e-05	2.96621287004e-05	0.000572981065653	4.82352266414e-05	1.96919488165e-05
PL38	0.26550346365041894	2.06075445732e-05	9.42295997421e-06	3.84690730058e-06	2.97732740589e-05	1.65388284419e-05	6.75194843767e-06
CBM23	0.2681247778069334	0.000448504324243	7.85905710364e-05	3.20844662722e-05	0.000491900922587	4.51794798569e-05	1.84444454156e-05
GH5	0.2719686209558822	0.0190819647103	0.000929085894353	0.000379297728064	0.0185107904478	0.000764779927472	0.000312220097972
GH127	0.2743844731430623	0.000829834980618	7.57155339606e-05	3.0910737301e-05	0.000897909877511	0.000122713747765	5.00976777414e-05
PL35	0.27593492978483875	0.000902253648707	0.000113195837667	4.62120072151e-05	0.00096360747369	6.47438250083e-05	2.64315558777e-05
CE5	0.27800363551450974	0.000108072948327	1.21159511197e-05	4.94631633197e-06	9.4440299751e-05	2.64667937151e-05	1.08050232883e-05
GH96	0.279038746642692	6.30676047259e-05	1.32426433592e-05	5.40628651262e-06	7.46495551584e-05	2.09520778308e-05	8.55364995608e-06
CBM36	0.2835741740101753	7.9965922284e-05	2.52377502307e-05	1.03032683868e-05	6.46115533354e-05	2.15553169721e-05	8.79992130427e-06
GH66	0.28875772338124334	0.00080137183718	8.04658330081e-05	3.28500387663e-05	0.000757777011881	5.10913894803e-05	2.08579724128e-05
CBM74	0.29242994207777206	9.88102824722e-05	1.92101928377e-05	7.84252838545e-06	0.00012875935614	6.31537011298e-05	2.57823905227e-05
GT102	0.2932309129034969	2.31423763291e-06	2.53745190957e-06	1.03591040422e-06	4.05584740536e-06	2.88941074637e-06	1.17959699765e-06
GT103	0.2932309129034969	2.31423763291e-06	2.53745190957e-06	1.03591040422e-06	4.05584740536e-06	2.88941074637e-06	1.17959699765e-06
GT50	0.30120120058714156	6.09295743665e-05	9.51973496681e-06	3.88641552587e-06	7.50341129259e-05	3.02270641156e-05	1.23401472509e-05
CBM9	0.3033808029963312	0.00241538183628	0.000155057360556	6.33019023708e-05	0.00251675796667	0.000168332588543	6.87214915021e-05
GH30	0.3099011562247769	0.00102349707781	4.02556993617e-05	1.64343204458e-05	0.00106761066011	9.26489181879e-05	3.78237624635e-05
GH140	0.3123230145532953	0.000359219239778	4.92187798557e-05	2.00934827348e-05	0.000384501219151	3.10605157678e-05	1.26804024631e-05
CBM56	0.3134037318266112	0.000128255544986	2.67463279347e-05	1.09191426555e-05	0.000146284995822	3.18650613072e-05	1.30088568042e-05
GH124	0.31453460082529566	2.28353553113e-06	2.56759530494e-06	1.04821639385e-06	1.07931890861e-06	1.08011801031e-06	4.40956331209e-07
GT84	0.31890438429376405	0.000794228175076	0.000252470349715	0.000103070588664	0.000650498610536	0.000221169779265	9.02921842871e-05
GH113	0.3206727333182243	5.39655214103e-05	1.11133273678e-05	4.53699689926e-06	7.13319600597e-05	3.91650488573e-05	1.59890642419e-05
GH167	0.32453143965726716	0.000136024607654	2.94631802954e-05	1.20282929872e-05	0.000165313827085	6.26581078025e-05	2.55800653941e-05
GT82	0.3326158247029706	5.45958028871e-06	3.66574030778e-06	1.49653221393e-06	3.55011407087e-06	2.76885160957e-06	1.13037893616e-06
CE15	0.33426426064966575	0.00120903148343	0.000101450657402	4.1417057451e-05	0.00129454314633	0.000179823934112	7.34128136859e-05
GH50	0.3344273171505262	0.000415508502935	0.00018792988235	7.67220531963e-05	0.000499611572791	7.71207014274e-05	3.14843945171e-05
GH83	0.34089313230206	0	0	0	2.58846198248e-07	6.34041107567e-07	2.58846198248e-07
GT59	0.3408931323020601	4.31312232964e-07	1.05649489058e-06	4.31312232964e-07	0	0	0
GH168	0.3408931323020601	0	0	0	6.01903314585e-07	1.47435599522e-06	6.01903314585e-07
GH7	0.34549918470245455	7.92357475777e-06	4.03916940955e-06	1.64898400634e-06	1.04568006357e-05	4.79230133355e-06	1.95644882681e-06
GH138	0.3477159643678698	1.02775042538e-05	3.61160055474e-06	1.47442975231e-06	1.23095359196e-05	3.53214699723e-06	1.44199297329e-06
PL0	0.349050479231947	0.00197669960553	0.000188838051579	7.70928117316e-05	0.00188771363015	0.000116464298411	4.75463507265e-05
GH27	0.35174891254221796	0.00205138497277	0.000131534204492	5.36986141213e-05	0.00197718390319	0.00013163526139	5.37398704274e-05
GH163	0.3523877290576254	0.00093656202378	0.000199569190281	8.14737807614e-05	0.00108736319506	0.000321870369301	0.000131403028018
GH153	0.35264095530645734	2.80461413641e-05	8.91613036863e-06	3.63999498055e-06	2.31267987671e-05	8.56157508229e-06	3.49524839102e-06
GT44	0.35600141248272676	7.3095312078e-06	5.38844461051e-06	2.1998233005e-06	1.19163794534e-05	1.03410476904e-05	4.2217150412e-06
GT73	0.3608161898398703	6.474740335e-06	2.17883122934e-06	8.89504124585e-07	4.36856291728e-06	4.92690230254e-06	2.01139944229e-06
GT114	0.3635332346844534	1.11996850024e-05	5.0973861894e-06	2.08099919766e-06	8.68625874051e-06	3.97968516656e-06	1.62469966583e-06
CE16	0.3652491200481607	1.52450044797e-05	9.98644972225e-06	4.07695102691e-06	1.03876577281e-05	7.59175553717e-06	3.09932121967e-06
PL8	0.37110521929912266	0.000825477543026	0.000107964530216	4.40763348913e-05	0.000877170432757	8.14032142769e-05	3.32327230668e-05
GH86	0.37300785918827106	0.000611678291439	3.48694693924e-05	1.42354012688e-05	0.000630637781252	3.55532371462e-05	1.45145482854e-05
CBM18	0.373822864461416	0.000301401879916	4.43903627217e-05	1.81222896942e-05	0.000278997900875	3.87900798329e-05	1.58359837788e-05
GH72	0.3763783740715815	0.00253365016218	0.000261011268585	0.000106557404192	0.00241312794051	0.000183217398665	7.47981897882e-05
GH152	0.3785513381037182	0.00291583819217	0.000152249418681	6.21555649006e-05	0.00284384866982	0.000115970403962	4.7344719162e-05
CBM26	0.38295235333094835	0.00117029062221	0.000122487879851	5.00054675519e-05	0.00128819063387	0.000291804987974	0.000119128887489
GH99	0.3841340404012896	4.03240374663e-05	1.04441197715e-05	4.26379404211e-06	4.4771875409e-05	5.84796438064e-06	2.38742146109e-06
CBM76	0.39034817991817417	5.35910419358e-07	1.31270707527e-06	5.35910419358e-07	1.70450511675e-06	2.90516179118e-06	1.18602733477e-06
PL29	0.3913400846997944	0.000208238537096	3.9292073192e-05	1.60409217094e-05	0.000226821631401	3.22080809621e-05	1.31488939919e-05
CBM78	0.3971130721107886	1.68944687621e-05	1.68509852722e-05	6.87938593002e-06	1.03568045161e-05	6.61217517669e-06	2.69940921213e-06
CE2	0.4038293702114326	0.000775761377532	5.34563557509e-05	2.18234658497e-05	0.000808684963225	7.55124380461e-05	3.08278237411e-05
GT21	0.4070453510778934	0.000146632464807	3.3464051656e-05	1.36616418806e-05	0.000133408639031	1.67567892699e-05	6.84093057311e-06
GT11	0.40830790468551226	0.000198676002147	4.06715588642e-05	1.66040943768e-05	0.000220316622565	4.60199126451e-05	1.87875506647e-05
GT108	0.4085282820981493	5.82228851949e-06	3.99619455058e-06	1.63143959364e-06	8.15664828594e-06	5.28805581174e-06	2.15883974502e-06
GH94	0.41036044306344477	0.00172677596757	0.000239944604004	9.79569743905e-05	0.00161546373263	0.000207687457487	8.478804947e-05
CE6	0.41236656400046	0.00135353409021	0.000114094364723	4.65788293498e-05	0.00140223355797	8.01922869566e-05	3.27383640584e-05
GH77	0.41505298290159653	0.00429062212412	0.000130634010767	5.33311115721e-05	0.0044078973911	0.000311560467723	0.000127194028324
GT76	0.4152429873398056	1.56242159092e-05	5.96305413749e-06	2.43440665757e-06	1.28891094126e-05	5.15507854082e-06	2.1045520015e-06
GH89	0.41986389484280584	0.00126316130793	0.000127659005288	5.21165706711e-05	0.00131454874015	7.80423276079e-05	3.18606468298e-05
CE13	0.4487815465160516	3.62390102357e-05	1.67582088715e-05	6.84151012304e-06	4.30183238946e-05	1.27619365158e-05	5.21003876556e-06
GH141	0.45047275914052387	0.00048337747988	9.82920085572e-05	4.01275444597e-05	0.000534594794503	0.000125934432536	5.14125167934e-05
GT32	0.4518286173710069	0.00374506356121	0.000180343253147	7.36248247938e-05	0.00368395608033	6.34808549172e-05	2.59159504972e-05
GT111	0.4546275188512149	0.000550924573304	6.50324821885e-05	2.65493996781e-05	0.000585919125383	8.8952543157e-05	3.63147236762e-05
GT48	0.4553669267789672	1.47778308964e-06	2.34827115869e-06	9.58677686082e-07	2.36642872487e-06	1.53025513449e-06	6.24724042629e-07
GH126	0.4564070923724227	0.000208880730699	1.50613616975e-05	6.14877516508e-06	0.000220479010132	3.34330997756e-05	1.36490058283e-05
GH111	0.4571460623764547	4.39127775193e-05	1.11570750029e-05	4.55485679653e-06	5.0185777774e-05	1.64373172191e-05	6.71050665453e-06
CBM16	0.4577654228326392	0.000772656728005	9.06901606903e-05	3.70241030637e-05	0.000822179719429	0.000128229021696	5.23492788953e-05
GH52	0.4687699045243334	2.24538333528e-06	2.25710296634e-06	9.21458427409e-07	1.32290105925e-06	1.97707986138e-06	8.07139473519e-07
GH48	0.46996771515609703	6.27424579659e-05	2.00752347801e-05	8.19568027964e-06	5.46881656377e-05	1.69453220626e-05	6.91789876342e-06
PL33	0.4710904177376366	0.000479026444392	0.000143139043822	5.84362699389e-05	0.000526054569151	5.62421460681e-05	2.29607599843e-05
CBM45	0.4716785893103095	2.12183753793e-05	6.40690337266e-06	2.61560734905e-06	1.91000884426e-05	2.65881942383e-06	1.08545848443e-06
GT25	0.47961712980062887	0.000190539263212	4.97869177321e-05	2.03254240516e-05	0.000173442133156	2.78176428993e-05	1.13565051584e-05
CBM88	0.48102991558924535	0.000342902097837	0.000110196750968	4.49876351974e-05	0.000306832425521	4.9285849919e-05	2.01208639735e-05
GH46	0.48154320293651764	1.2538062918e-05	5.02488995236e-06	2.05140273282e-06	1.50457088067e-05	6.734496276e-06	2.74934659181e-06
GH78	0.4846529237694759	0.00799918521888	0.000638944426658	0.000260847969885	0.00826763959774	0.000642486549849	0.000262294035622
GT80	0.48483648226187004	8.06612026318e-05	3.92194425967e-05	1.6011270393e-05	9.67706460298e-05	3.76951716724e-05	1.5388989394e-05
GH117	0.48529015635111805	0.00150294655072	0.000100821400416	4.1160164362e-05	0.00154356417322	9.32030355722e-05	3.80499799384e-05
PL13	0.4865452983717432	3.35009616975e-06	3.96399758355e-06	1.61829523689e-06	4.75747056548e-06	2.65588304827e-06	1.08425971413e-06
GT90	0.48681771291998277	0.000943825389045	5.91541794395e-05	2.414959263e-05	0.000912495514246	8.8304668685e-05	3.60502300306e-05
GT99	0.48980230301656824	1.58906778807e-05	6.05977923802e-06	2.47389451451e-06	1.35694194333e-05	5.11585250624e-06	2.08853803994e-06
CBM64	0.4934292702446196	3.27283488003e-05	1.18313918626e-05	4.8301455017e-06	3.82850542443e-05	1.50552492856e-05	6.14627978336e-06
GH142	0.4951020609779929	0.000140419353755	3.55437071538e-05	1.45106576823e-05	0.000152471162462	2.17964782332e-05	8.89837497682e-06
GH92	0.4987977121331906	0.00793231211139	0.000415608899033	0.000169671622532	0.00779343359915	0.000249427570918	0.000101828379422
GH23	0.5033441982102468	0.0233341916015	0.000789242422978	0.000322206869942	0.0236388932764	0.000730010123544	0.000298025384958
PL22	0.5093097895716426	0.000175336599194	1.89319735117e-05	7.72894582124e-06	0.000188064722184	4.14385574675e-05	1.69172202454e-05
GH9	0.5109626060324823	0.00146137315558	0.000213861858335	8.73087380608e-05	0.00138077029964	0.000195363263265	7.97567182475e-05
CBM25	0.5174058710384598	0.000678876026372	0.000108430524633	4.42665763157e-05	0.000644126190047	6.58322939296e-05	2.68759214541e-05
GH93	0.519387049724017	0.000119071448204	2.11930017039e-05	8.65200671543e-06	0.000112129326551	1.41171403044e-05	5.7632983955e-06
CBM62	0.5245329190534074	0.000381898716589	3.69191424938e-05	1.50721768085e-05	0.000368444496902	3.36875457567e-05	1.37528829651e-05
GH88	0.5269739472895224	0.000909535439589	0.000166326396862	6.79024671778e-05	0.000958987988183	8.05670768276e-05	3.28913713825e-05
CBM2	0.5315171038899087	0.00272277262376	0.000277304978708	0.000113209283495	0.00263480478087	0.000183412132631	7.48776895971e-05
CBM70	0.5322637949968592	0.000130971113851	3.63192689221e-05	1.48272794484e-05	0.000143322573343	2.94658827931e-05	1.20293962773e-05
AA9	0.5344237799903115	0.000139920964925	1.8968413393e-05	7.7438223405e-06	0.000145475483519	9.34571053647e-06	3.81537034968e-06
GH164	0.5396140816341024	1.30861791195e-05	6.84024574167e-06	2.79251863039e-06	1.57070713902e-05	7.44222228814e-06	3.03827452638e-06
CBM0	0.539943729702827	0.00287049111108	0.000130719189601	5.33658856856e-05	0.00279368888279	0.000266078790127	0.000108626211198
CBM57	0.5422028750068806	0.000877440463731	8.80232861725e-05	3.5935356101e-05	0.00085157394708	4.83209447173e-05	1.97269430744e-05
CBM22	0.5453869371147755	0.000936724230624	9.57931989963e-05	3.91074097283e-05	0.000969262048926	8.38904923583e-05	3.42481500915e-05
GH62	0.5468423342387018	1.33632472569e-05	2.33649905162e-06	9.53871743493e-07	1.4678996113e-05	4.60981361629e-06	1.88194852821e-06
GT97	0.5481204135653299	1.24789997576e-05	4.77982799284e-06	1.95135660679e-06	1.08557107951e-05	4.25128416792e-06	1.73557949383e-06
CBM37	0.5487393201777693	0.0244428	0.00124039772401	0.000506390250322	0.0240795425064	0.000719352410906	0.000293674391994
CBM67	0.5495761811046755	0.0013833698381	0.000164092250044	6.6990380559e-05	0.00144044386485	0.000155034573905	6.32925997594e-05
GH103	0.5566014771573642	0.00472076653409	0.000287960079856	0.000117559210323	0.00487040900309	0.000529406453586	0.000216129279637
GT41	0.5634206144860759	0.00508180789869	0.000355058943727	0.00014495220679	0.00495542088095	0.000377281272496	0.00015402443452
GH149	0.5674123893206919	8.77903237047e-05	2.97935624087e-05	1.21631709202e-05	7.77027838984e-05	2.92967552457e-05	1.19603502452e-05
GH84	0.5781813612987333	0.00434562847042	0.000266220479221	0.000108684055528	0.00423490032198	0.000389673801081	0.00015908366313
CE1	0.580790444077418	0.00216570655788	0.000142684964101	5.82508926692e-05	0.00221574907668	0.000160536268177	6.55386570407e-05
CBM72	0.5822221786993018	0.000260439728452	3.03031115421e-05	1.23711934828e-05	0.00024727049627	4.79702752699e-05	1.9583782872e-05
GT35	0.5841528593390362	0.0076026284439	0.000350833484874	0.000143227170437	0.00749881971293	0.000281165250375	0.000114785232803
GT26	0.5851726043774468	0.00369195929161	0.000222715657032	9.0923286243e-05	0.00375666597686	0.000171376290247	6.99640775195e-05
PL21	0.5869225850240976	0.000341367975146	9.7590165514e-05	3.98410182372e-05	0.000377218012564	0.000122263944018	4.99140461309e-05
GH24	0.5871597830610783	0.00278793019424	0.00029539883347	0.000120596068769	0.00287723160088	0.000254527867398	0.000103910566741
CBM77	0.5902948377637529	0.000453538085225	0.00013364068344	5.45585805508e-05	0.000414451216901	0.000108491304391	4.42913895476e-05
GT113	0.5933398741990847	3.50500011738e-05	1.05693305346e-05	4.31491112211e-06	3.20235877424e-05	8.30137998257e-06	3.38902418637e-06
GT112	0.6075618874433588	1.20832303696e-05	3.81022660835e-06	1.55551849914e-06	1.39500087394e-05	7.73754933328e-06	3.15884128769e-06
CBM5	0.6088216032644762	0.0026378752859	0.000162149389685	6.61972111386e-05	0.00267824713498	9.35285610988e-05	3.81828751781e-05
CBM1	0.6099333812817456	0.00010282416461	1.18238180382e-05	4.82705350085e-06	0.000108855916694	2.54420353386e-05	1.03866674329e-05
PL36	0.6121899388639364	1.00158888753e-05	9.00506929081e-06	3.67630414348e-06	7.68769682772e-06	6.13930919637e-06	2.50636248405e-06
GH119	0.612897349529739	2.42961396484e-05	5.27898472159e-06	2.15513648797e-06	2.7158866979e-05	1.23468621816e-05	5.04058537825e-06
GH19	0.6131880903269975	0.000460787059104	7.17513462579e-05	2.92923644483e-05	0.00048946634559	0.000113923886917	4.65092320769e-05
CBM85	0.613380119313363	3.92859663664e-05	2.67971446835e-05	1.09398885064e-05	5.05356816348e-05	4.5542419582e-05	1.85926149379e-05
GH81	0.6178427511793492	0.000412487441134	0.000122548284923	5.00301278191e-05	0.000380953533031	8.65450785927e-05	3.53318803835e-05
CBM54	0.6222648910640032	0.00456420344653	0.000164596798189	6.71963614764e-05	0.00462319527151	0.00023178067415	9.46240639844e-05
GH166	0.6244228834151546	2.8706143379e-05	1.53161229017e-05	6.25278099117e-06	2.50858670092e-05	8.58084519908e-06	3.50311538326e-06
GT49	0.6254835686044669	0.000393389368182	4.79622686272e-05	1.95805141738e-05	0.000406194188884	3.97422011467e-05	1.62246856774e-05
GT5	0.6291817904376953	0.00885004688312	0.000184630689161	7.5375163217e-05	0.00891527129472	0.000262280926343	0.000107075739801
GH47	0.6371205879475448	0.00146324796945	8.20927647894e-05	3.35142308847e-05	0.00143968811945	8.56378281436e-05	3.49614969387e-05
GT66	0.6410945582078054	0.00163045691914	0.000104328914468	4.25921009777e-05	0.00160570447804	7.08971436674e-05	2.8943637701e-05
GH6	0.6470584835055435	0.000641054088776	4.76390993459e-05	1.94485808672e-05	0.000629240656197	3.85885928322e-05	1.57537270552e-05
GT33	0.6515964462830253	0.00201564002045	4.45493918976e-05	1.81872130834e-05	0.00200291508213	5.0003184611e-05	2.04137146352e-05
GT60	0.6544580114194517	5.54976229338e-06	5.03091130476e-06	2.05386093964e-06	7.27477289461e-06	7.65461552314e-06	3.12498370148e-06
GT47	0.6557713377095614	0.00121308084754	0.000107265101352	4.37907942534e-05	0.00127118090081	0.000290621956482	0.000118645916905
GT17	0.6577943612385557	2.76798080122e-05	1.37170542187e-05	5.599963935e-06	3.11800782595e-05	1.28303551548e-05	5.23797055798e-06
PL10	0.6592609647907053	0.000148259513843	2.13913125392e-05	8.73296677489e-06	0.000153579293119	1.91012030937e-05	7.79803350881e-06
GH116	0.6623857907904828	0.000366583770349	5.07916403578e-05	2.07356003459e-05	0.00035218687953	5.97042644987e-05	2.4374163915e-05
GH148	0.6644523880893638	0.000328282461914	2.88352262271e-05	1.17719318124e-05	0.000341132951261	6.42570295054e-05	2.62328224459e-05
GH51	0.6662328128650031	0.00190329930644	5.72167268639e-05	2.33586309281e-05	0.00192601213686	0.000111358275166	4.54618254657e-05
GH115	0.6689148381042669	0.000617977346399	3.77912684303e-05	1.54282207311e-05	0.000605034970979	6.12398420809e-05	2.50010608378e-05
GH37	0.6703925254812176	0.000554935049393	8.20186599653e-05	3.3483977717e-05	0.000573867153874	6.67883965247e-05	2.7266248704e-05
PL24	0.6704336926882801	8.59308207503e-06	1.07812702094e-05	4.40143513203e-06	1.10054672466e-05	8.09098896796e-06	3.30313241433e-06
GH147	0.6714207913985399	3.81755189212e-06	3.99650286998e-06	1.6315654645e-06	5.0248586566e-06	5.46174273598e-06	2.22974713492e-06
GH10	0.6715621920363566	0.00241460386767	0.000218836633187	8.93396813894e-05	0.00245823671863	0.000109502371201	4.47041558447e-05
GH70	0.6745792290839999	8.11569525206e-05	2.86931376664e-05	1.17139244004e-05	0.00010197084925	0.000114344505244	4.66809487896e-05
PL28	0.6748323262262546	8.73133052765e-06	8.17815758582e-06	3.33871885356e-06	7.00124342001e-06	5.41312766175e-06	2.20990011397e-06
GH107	0.6752039685841422	5.92669355919e-05	1.98047954326e-05	8.08527387836e-06	5.43130936859e-05	1.99573228129e-05	8.1475429206e-06
GT63	0.6758514632013346	6.25664989097e-06	4.3968449378e-06	1.79500442929e-06	8.10602831346e-06	9.55584945188e-06	3.90115920266e-06
GT8	0.6775073823304424	0.00666691559632	0.000383986925614	0.000156762005942	0.00675841557912	0.000355510290088	0.000145136468171
GH130	0.678063771320232	0.00338969635226	0.000172727203978	7.05155857406e-05	0.00335008939274	0.000147184938526	6.00879995354e-05
AA3	0.687124841943376	0.00182521384588	9.60308504988e-05	3.92044305479e-05	0.00184778099888	9.24492612637e-05	3.77422528656e-05
GH128	0.6894167146394483	0.00100967486939	7.07873495683e-05	2.88988144477e-05	0.000996964260032	2.67379508729e-05	1.09157227344e-05
GH144	0.6905304392302991	0.000540839660411	6.42534435796e-05	2.62313584978e-05	0.00055519879406	5.68757678086e-05	2.32194349767e-05
GH109	0.6919131602044364	0.00335000715806	0.000290618091559	0.000118644339057	0.00342620023284	0.000353339369325	0.000144250193481
GH165	0.6935319618515091	0.000309543743849	3.30826209954e-05	1.35059234654e-05	0.000324869066489	8.64216647097e-05	3.52814968768e-05
CBM28	0.7004095569735603	1.82668446657e-05	4.04592371788e-06	1.65174144117e-06	1.92816757217e-05	4.79912774511e-06	1.95923569766e-06
GH33	0.7019146248894057	0.00700229868357	0.000293785602099	0.00011993746982	0.00690531981275	0.000526649033379	0.000215003567551
GT61	0.7084914944001159	0.000887453450891	4.38448176182e-05	1.78995718383e-05	0.000905397707417	0.000105498269244	4.30694880657e-05
GH121	0.709302578145683	3.3321542242e-05	1.30579485385e-05	5.3308851678e-06	3.55922979367e-05	6.3037179472e-06	2.57348207551e-06
GH20	0.7099462330968124	0.0131956852042	0.000460527469982	0.000188009552332	0.0133261452555	0.000696522199137	0.000284353997068
GH16	0.7105920917220332	0.0078809052562	0.000256887291425	0.000104873797566	0.00781454282177	0.000339515994193	0.000138606824215
CBM38	0.7167154574402881	0.000849124675835	6.00991126321e-05	2.45353599904e-05	0.000836253041916	5.934242903e-05	2.42264452035e-05
GT100	0.7177309050457745	4.9060672249e-05	1.8444375798e-05	7.52988488822e-06	5.28956421949e-05	1.72576900674e-05	7.04542246736e-06
CE12	0.7189352503775772	0.00202930582876	0.000144720202212	5.90817751488e-05	0.00205904215242	0.000133279119687	5.44109727666e-05
GT64	0.720220280786914	8.41926677581e-05	1.45100255569e-05	5.9236931282e-06	8.8057453292e-05	2.1204341795e-05	8.65663628821e-06
PL4	0.7293445472020906	4.73728595265e-05	1.57579382726e-05	6.43315136102e-06	5.0162118785e-05	1.09689974107e-05	4.47807444103e-06
PL40	0.7303491408408112	8.92159574116e-06	5.70640456281e-06	2.32962990746e-06	1.03589626254e-05	8.12988053436e-06	3.31900982983e-06
GT69	0.7320268597492094	3.16502000884e-05	5.66642041036e-06	2.31330644558e-06	3.00622854989e-05	9.480614968e-06	3.87044485323e-06
CBM13	0.7341057520426956	0.0100970984154	0.000475750542873	0.000194224345815	0.00998706307213	0.000607507316982	0.000248013823602
CE0	0.7387436073702736	0.00463983735964	0.000172202251916	7.03012749589e-05	0.00467188657961	0.00015082671243	6.15747475057e-05
CBM46	0.7395237295247594	1.11337055644e-06	9.81409373977e-07	4.00658699171e-07	1.42172059705e-06	1.97936947818e-06	8.08074205662e-07
CBM68	0.7402787558539763	5.80373858025e-05	2.51257561415e-05	1.02575469914e-05	5.38386789507e-05	1.6709742681e-05	6.82172388359e-06
GH75	0.7429344422772874	2.11136095769e-06	3.01492429247e-06	1.23083768828e-06	1.53569602238e-06	2.89774606453e-06	1.18299987704e-06
PL9	0.7438648547974909	0.000633775210953	0.000153328232223	6.25959886851e-05	0.000655290227868	3.31924954273e-05	1.35507795144e-05
GH91	0.7511031466112251	0.000124572794277	5.62146325815e-05	2.29495276504e-05	0.000132734102235	2.44754925139e-05	9.99207797707e-06
GH31	0.7547445990136875	0.00419472938484	0.000241157319595	9.84520634575e-05	0.00425117840968	0.000356755212263	0.00014564470552
GH15	0.7625619705873208	0.000162917653245	5.13677371612e-05	2.09707908811e-05	0.000170344520754	2.81828037761e-05	1.15055814621e-05
CBM75	0.7629892065499326	1.72226789485e-06	3.13309407393e-06	1.27908029954e-06	1.28474882092e-06	1.46353245507e-06	5.97484622822e-07
GH67	0.7630467843602147	0.000141261429568	1.78925277963e-05	7.30459388493e-06	0.00013792579563	1.93720877595e-05	7.90862171054e-06
GH12	0.7678731714022111	0.00613618624222	0.000153102763112	6.25039413059e-05	0.00608437370156	0.0003894214853	0.000158980655644
GH35	0.7727551213771948	0.00665191703519	0.000296810389133	0.000121172333956	0.0065968063885	0.000344804446111	0.000140765825669
PL34	0.7752320349569717	1.32511106516e-06	1.58585882418e-06	6.47424153889e-07	1.68634753473e-06	2.56548365682e-06	1.04735431711e-06
GH14	0.7780547783737871	7.07324254518e-07	1.21694367112e-06	4.96815173324e-07	5.02665130522e-07	1.23127308127e-06	5.02665130522e-07
GH160	0.7781901175389471	8.24674489838e-07	1.28331700919e-06	5.23911975124e-07	6.32224058136e-07	1.00325491711e-06	4.09577104811e-07
GH101	0.779831008885609	0.00146458385042	6.83398858591e-05	2.78996415725e-05	0.00148617040518	0.000170963261688	6.97954593163e-05
GH120	0.7896396790611975	0.000151095339906	1.6169989734e-05	6.60137066573e-06	0.000149086785541	7.80259216478e-06	3.18539491246e-06
GT6	0.7918269805082004	3.96272591657e-05	1.80632410338e-05	7.37428727227e-06	4.27006670102e-05	2.10914928266e-05	8.61056588978e-06
PL16	0.7932184825914901	1.85350449918e-05	1.33145005756e-05	5.43562209836e-06	1.67484260749e-05	9.32338723354e-06	3.80625689942e-06
GH159	0.7970158246472301	2.9882813762e-05	3.62673991124e-06	1.48061036872e-06	3.06865251702e-05	6.51040842216e-06	2.65786310857e-06
GT101	0.7993883355559664	6.87238331567e-05	2.14265679154e-05	8.74735972196e-06	7.20743818478e-05	2.3014843508e-05	9.39577051743e-06
PL3	0.8025645526313311	2.70415454321e-05	1.45977945686e-05	5.95952467718e-06	2.89500771416e-05	1.08810213396e-05	4.44215836038e-06
PL37	0.807458174807365	3.60489494041e-05	1.53424151482e-05	6.26351475585e-06	3.42855081756e-05	7.90830389289e-06	3.22855154474e-06
CBM86	0.8090620497723419	3.02255503654e-05	1.16120422536e-05	4.74059639882e-06	3.19299144576e-05	1.21765279477e-05	4.97104671845e-06
CBM17	0.8129332180714942	1.45735367623e-05	2.1143292896e-06	8.63171317956e-07	1.51135928097e-05	5.0170288149e-06	2.04819343689e-06
GT22	0.8165458296881499	0.000797292358538	4.94091453308e-05	2.01711991146e-05	0.000805241470827	6.51264255448e-05	2.65877518927e-05
GT4	0.8211028130756604	0.0889513	0.00112076985823	0.000457552378624	0.0887740297151	0.00149808452209	0.000611590445112
PL1	0.8289313571696295	0.00371110167095	0.000274738783967	0.000112161638879	0.00367829528444	0.000236175903431	9.64184088245e-05
PL17	0.8320172662589123	7.03749510577e-05	2.3046914983e-05	9.40886364226e-06	7.27220526257e-05	1.28867115824e-05	5.26097797323e-06
GH170	0.8342531469838168	0.00131515552876	3.18438086696e-05	1.30001804512e-05	0.00130389152545	0.000124450612905	5.08067499655e-05
CBM4	0.8355958319718866	0.000943650271916	0.000132008725461	5.3892336496e-05	0.000930360091764	7.70038926938e-05	3.14367075513e-05
GT13	0.8394474435591988	0.000633877608721	9.26862711835e-05	3.78390117602e-05	0.000624172826725	6.69180075514e-05	2.73191621841e-05
GH65	0.841816484280163	0.00220176933192	0.000101361278125	4.13805685139e-05	0.00222128878956	0.000210274763317	8.58443126518e-05
AA17	0.84453051575131	0.000583443416896	5.63524081885e-05	2.30057743065e-05	0.000589591682458	4.9232506901e-05	2.00990867776e-05
GH151	0.8461967858397019	0.000417461184919	8.41403652109e-05	3.43501602564e-05	0.000426052748025	6.40020547821e-05	2.61287294509e-05
GH76	0.8467389886625597	0.00192048612401	0.000108352141767	4.42345766443e-05	0.00190847412429	0.000101304947835	4.13575717691e-05
CBM69	0.8508304091077059	7.49579592931e-07	1.83608752428e-06	7.49579592931e-07	9.34075460936e-07	1.45336533868e-06	5.93333914935e-07
CBM83	0.8538728076316654	6.90165145926e-05	3.81485055796e-05	1.55740621866e-05	7.26736037403e-05	2.81269878032e-05	1.14827946866e-05
GT27	0.8556169819526578	2.86557056445e-05	4.02684635779e-05	1.64395314153e-05	2.50949846423e-05	2.36748680154e-05	9.66522439423e-06
CBM61	0.8616947188374288	0.000523188372575	3.64992030298e-05	1.49007372402e-05	0.000519944677943	2.53640464782e-05	1.0354828614e-05
GT19	0.8621256310972903	0.00247900729706	0.000151381373717	6.18011870281e-05	0.00246203361202	0.000177541822176	7.24811453891e-05
AA6	0.8630981861091371	9.95639367722e-07	2.13954179941e-06	8.73464281983e-07	8.15897050839e-07	1.27077184394e-06	5.18790432857e-07
GH104	0.8656793077053644	0.000270002316894	3.76854832232e-05	1.53850341012e-05	0.000274280057093	4.71692787821e-05	1.92567774252e-05
CBM47	0.8699294930004878	0.0010880978586	0.000247079779001	0.000100869897385	0.00106883822992	0.000133427551729	5.44715698943e-05
GH85	0.8753608991226794	0.000742986229836	0.00011968224615	4.88600723896e-05	0.000758430028356	0.00020233585435	8.2603266638e-05
GH135	0.8781992692869627	6.25888797218e-05	1.06776817502e-05	4.35914532062e-06	6.1738559272e-05	7.84174692794e-06	3.20137977758e-06
GH158	0.8807415353925926	4.10124113513e-05	3.99170297376e-06	1.62960591508e-06	4.02309329251e-05	1.17792257535e-05	4.80884877685e-06
GH29	0.8816458479923167	0.00349179889356	0.000267971421102	0.000109398874558	0.00351399573951	0.000234342222049	9.56698115349e-05
GH54	0.8831858919119103	1.90804305582e-05	3.0616568605e-06	1.24991617928e-06	1.97694510672e-05	1.07704652713e-05	4.39702403452e-06
AA10	0.9039966360934135	0.000345404473557	9.09105215021e-05	3.71140649884e-05	0.000340479756238	3.52662738367e-05	1.43973960049e-05
PL27	0.9056950074999837	9.03821730409e-05	2.68491155619e-05	1.09611055286e-05	9.22857608546e-05	2.74173912671e-05	1.11931031138e-05
GH102	0.9077840729481013	1.38286918301e-05	9.75300738693e-06	3.9816485926e-06	1.32164701478e-05	8.01341128546e-06	3.27146145807e-06
AA1	0.9123624551200795	0.000394807759598	4.45287680128e-05	1.81787934177e-05	0.000397876092071	4.9504834281e-05	2.02102639649e-05
GT107	0.9151546684976073	2.62318842448e-05	8.27257031591e-06	3.37726268921e-06	2.57458211496e-05	7.09230221126e-06	2.8954202532e-06
GH100	0.922827906127279	0.000559595400628	4.93475229339e-05	2.01460418764e-05	0.000556233747979	6.65957391131e-05	2.71875966451e-05
GH64	0.9260458607541939	6.02440391529e-05	2.18116852245e-05	8.90458320503e-06	6.12735878422e-05	1.5038538273e-05	6.13945754105e-06
PL6	0.9281881732029212	0.000258118161825	0.000129734642794	5.29639461346e-05	0.000252717589724	6.04652504655e-05	2.4684835135e-05
GH18	0.9323981829319131	0.00635112292831	0.000491775680084	0.000200766580686	0.00637241715097	0.000343079176125	0.000140061487147
CBM73	0.9428316365754547	6.59565149474e-05	2.35993417729e-05	9.63439093485e-06	6.49760280116e-05	2.25792885827e-05	9.21795596378e-06
GH53	0.9453745451907383	0.0022658145669	0.000138651466914	5.66042243378e-05	0.00225491721005	0.000353732260398	0.000144410590589
GT12	0.9548210045914234	3.13605407506e-06	4.01699315928e-06	1.63993059008e-06	3.25876405277e-06	3.26145110447e-06	1.33148183783e-06
GH55	0.9552627353749426	0.00259197222568	0.000135106397941	5.515695599e-05	0.00259591777865	9.9878546371e-05	4.077524581e-05
AA4	0.9572397117684605	0.000178541815717	1.79987882923e-05	7.34797455077e-06	0.00017939467608	3.34659941187e-05	1.36624348876e-05
PL39	0.9635422004418903	8.44430515115e-05	2.14184250677e-05	8.7440354183e-06	8.38351544088e-05	2.34668799456e-05	9.5803136203e-06
GT45	0.9653621004692221	2.58335320671e-06	2.91003513703e-06	1.18801686988e-06	2.5113178655e-06	2.69002319051e-06	1.09819736883e-06
GH98	0.9677516064067202	9.2453907984e-05	1.93030232144e-05	7.88042622806e-06	9.19940846391e-05	1.91236352943e-05	7.80719141636e-06
GT34	0.968136198847898	0.000339407862278	2.26462343407e-05	9.24528645505e-06	0.000338720686467	3.42948026046e-05	1.40007945351e-05
AA15	0.9704918273323113	0.000429517907227	1.9351401718e-05	7.90017666944e-06	0.000430122916018	3.39448498938e-05	1.38579269392e-05
GH95	0.9751044582642066	0.00364925012811	0.000161457	6.59144589095e-05	0.00365388068582	0.000315588773988	0.00012883857747
GT87	0.9754304717077944	9.26448234505e-05	2.52101774544e-05	1.02920118481e-05	9.30905607927e-05	2.36636910272e-05	9.66066140794e-06
GT56	0.9781303957983667	1.25842556114e-06	2.18386268562e-06	8.9155820801e-07	1.22189150158e-06	2.31699637171e-06	9.45909807763e-07
GT51	0.98178124798869	0.0168513525505	0.000545433576005	0.000222672324966	0.0168574690804	0.000334645051138	0.000136618270039
GT0	0.9904143940978865	0.00679768052572	0.000307103925641	0.000125374652638	0.00679986216821	0.000306436075947	0.000125102004142
CBM3	0.995118159648952	0.00102767391815	6.49334025527e-05	2.65089505862e-05	0.00102739931407	8.5328058615e-05	3.48350340582e-05
GT98	0.9974238111900257	6.70527898602e-05	1.87531108882e-05	7.655925461e-06	6.71205181794e-05	4.64740410853e-05	1.8972947824e-05
